# Supplementary material for: Genome-Wide Analysis of AAT Genes and Their Expression Profiling during Fiber Development in Cotton
Source: Plants (Basel). 2021 Nov 15;10(11):2461. doi: 10.3390/plants10112461 (PMC8619630; doi:10.3390/plants10112461)
Supplement: Supplementary file 1 [file plants-10-02461-s001.zip]

Archive with 32 entries (32 files):
- Additional file1.pdf
- Figure S1.pdf
- Figure S2.pdf
- Figure S3.pdf
- Figure S4 and S5.pdf
- Supplementary Table S1.xlsx
- Supplementary Table S10.xlsx
- Supplementary Table S11.xlsx
- Supplementary Table S12.xlsx
- Supplementary Table S13.xlsx
- Supplementary Table S14.xlsx
- Supplementary Table S15.xlsx
- Supplementary Table S16.xlsx
- Supplementary Table S17.xlsx
- Supplementary Table S18.xlsx
- Supplementary Table S19.xlsx
- Supplementary Table S2.xlsx
- Supplementary Table S20.xlsx
- Supplementary Table S21.xlsx
- Supplementary Table S22.xlsx
- Supplementary Table S23.xlsx
- Supplementary Table S24.xlsx
- Supplementary Table S25.xlsx
- Supplementary Table S26.xlsx
- Supplementary Table S27.xlsx
- Supplementary Table S3.xlsx
- Supplementary Table S4.xlsx
- Supplementary Table S5.xlsx
- Supplementary Table S6.xlsx
- Supplementary Table S7.xlsx
- Supplementary Table S8.xlsx
- Supplementary Table S9.xlsx
