# Supplementary material for: Genome-Wide Analysis of AAT Genes and Their Expression Profiling during Fiber Development in Cotton
Source: Plants (Basel). 2021 Nov 15;10(11):2461. doi: 10.3390/plants10112461 (PMC8619630; doi:10.3390/plants10112461)
Supplement: Supplementary file 1 [file plants-10-02461-s001.zip › Supplementary Table S1.xlsx]

## Sheet: Sheet1
Identification of AAT genes in G. hirsutum L.
subfamilya	Geneb	Protein identiferc	Chromosome locationd	Extron Numbere	CDS length (bp)f	Protein length (aa)g	pIg	MW(D)g	TMh	Grand Average of Hydropathyi	subcellular locationj
AAP	GhAAP1	Ghir_A01G011250.1	A01:32496284,32500473	6	1452	483	8.88	53389	9	0.373	plasma membrane
	GhAAP2	Ghir_A01G015990.1	A01:104461553,104463703	10	930	309	8.8	34155.2	7	0.539	plasma membrane
	GhAAP3	Ghir_A01G018350.1	A01:111358444,111361049	6	1434	477	8.86	52505.5	9	0.487	plasma membrane
	GhAAP4	Ghir_A02G011880.1	A02:66132081,66136353	7	1500	499	8.96	55002.3	9	0.435	plasma membrane
	GhAAP5	Ghir_A04G000290.1	A04:711799,722693	7	1404	467	8.35	51549.2	9	0.489	plasma membrane
	GhAAP6	Ghir_A05G021940.1	A05:21232893,21235595	7	1380	459	8.79	52013.8	5	0.322	plasma membrane
	GhAAP7	Ghir_A05G024270.1	A05:24217595,24222034	7	1227	408	9.2	45222.4	7	0.549	plasma membrane
	GhAAP8	Ghir_A05G026860.1	A05:28444682,28447049	7	1293	430	8.68	47690.6	9	0.423	plasma membrane
	GhAAP9	Ghir_A05G039420.1	A05:103681005,103683044	4	1440	479	9.12	52778	9	0.444	plasma membrane
	GhAAP10	Ghir_A06G002710.1	A06:3102886,3107039	6	1461	486	8.67	53843.5	9	0.354	plasma membrane
	GhAAP11	Ghir_A09G000660.1	A09:1446143,1449026	5	1431	476	9.26	52633	9	0.437	plasma membrane
	GhAAP12	Ghir_A13G004650.1	A13:6066454,6068424	6	1398	465	8.19	50818.1	9	0.482	plasma membrane
	GhAAP13	Ghir_A13G013440.1	A13:88102893,88106871	7	1383	460	8.85	50728.4	8	0.449	plasma membrane
	GhAAP14	Ghir_A13G013460.1	A13:88142259,88145341	7	1383	460	8.49	51070.6	10	0.42	plasma membrane
	GhAAP15	Ghir_D01G012320.1	D01:22952108,22956533	6	1452	483	8.96	53390	10	0.375	plasma membrane
	GhAAP16	Ghir_D01G017500.1	D01:53100181,53102589	6	1608	535	9.06	58871.7	13	0.401	plasma membrane
	GhAAP17	Ghir_D01G019760.1	D01:57909025,57911462	7	1401	466	9.12	51658.7	9	0.476	plasma membrane
	GhAAP18	Ghir_D03G006850.1	D03:19196191,19200359	8	1422	473	9.06	52591.6	10	0.433	plasma membrane
	GhAAP19	Ghir_D04G003650.1	D04:5186355,5188517	4	1440	479	9.12	52832.2	9	0.459	plasma membrane
	GhAAP20	Ghir_D05G021870.1	D05:19212737,19217029	7	1452	483	8.74	53413.1	9	0.364	plasma membrane
	GhAAP21	Ghir_D05G024120.1	D05:21967958,21972887	7	1413	470	9.07	51574.7	10	0.525	plasma membrane
	GhAAP22	Ghir_D05G026880.1	D05:25537451,25539836	7	1326	441	8.65	48651.7	10	0.463	plasma membrane
	GhAAP23	Ghir_D05G039270.1	D05:62706565,62716703	9	1368	455	8.18	50653.1	9	0.457	plasma membrane
	GhAAP24	Ghir_D06G002580.1	D06:2752034,2759606	6	1140	379	8.82	41846	8	0.519	plasma membrane
	GhAAP25	Ghir_D09G000610.1	D09:1540922,1542141	2	420	139	7.66	15065.4	3	0.394	plasma membrane
	GhAAP26	Ghir_D09G000620.1	D09:1542601,1545806	2	624	207	9.53	23535.2	5	0.53	plasma membrane
	GhAAP27	Ghir_D13G004760.1	D13:5349331,5352539	6	1350	449	8.57	49128.5	9	0.595	plasma membrane
	GhAAP28	Ghir_D13G014150.1	D13:45817015,45821125	7	1383	460	8.86	50742.4	9	0.447	plasma membrane
LHT	GhLHT1	Ghir_A01G016490.1	A01:106504608,106507239	5	1482	493	9.35	54102.3	11	0.622	plasma membrane
	GhLHT2	Ghir_A01G016500.1	A01:106562726,106565598	5	1572	523	9.16	57433.6	9	0.465	plasma membrane
	GhLHT3	Ghir_A03G014380.1	A03:92714628,92716664	7	1311	436	8.64	48777.6	9	0.543	plasma membrane
	GhLHT4	Ghir_A03G022480.1	A03:112101919,112104035	5	1092	363	9.03	39839.4	7	0.708	plasma membrane
	GhLHT5	Ghir_A05G020380.1	A05:19625760,19629837	5	1560	519	9.44	57275.1	10	0.473	plasma membrane
	GhLHT6	Ghir_A06G001430.1	A06:1526399,1530168	5	1560	519	9.17	57464.3	10	0.475	plasma membrane
	GhLHT7	Ghir_A06G013320.1	A06:83630463,83632967	9	1254	417	8.85	46485.9	9	0.562	plasma membrane
	GhLHT8	Ghir_A07G024360.1	A07:96817643,96820911	8	1413	470	8.8	52809.2	12	0.479	plasma membrane
	GhLHT9	Ghir_A07G024370.1	A07:96821080,96824070	8	1218	405	9.4	45744.2	7	0.443	plasma membrane
	GhLHT10	Ghir_A09G003730.1	A09:14956742,14962067	8	1350	449	8.81	50262.2	11	0.474	plasma membrane
	GhLHT11	Ghir_A11G004110.1	A11:3486773,3489849	7	1323	440	8.85	48878.6	9	0.557	plasma membrane
	GhLHT12	Ghir_A13G005220.1	A13:9642249,9645324	7	1158	385	9.13	43147	7	0.493	plasma membrane
	GhLHT13	Ghir_D01G018020.1	D01:54450103,54450972	2	561	186	9.66	20700.9	5	0.745	plasma membrane
	GhLHT14	Ghir_D01G018040.1	D01:54514619,54517672	5	1572	523	9.16	57497.6	9	0.458	plasma membrane
	GhLHT15	Ghir_D02G015770.1	D02:55367931,55371363	8	1320	439	8.76	49222	9	0.484	plasma membrane
	GhLHT16	Ghir_D02G023930.1	D02:68968045,68970150	5	1548	515	8.95	56343.3	9	0.537	plasma membrane
	GhLHT17	Ghir_D04G008430.1	D04:16298171,16301084	8	1353	450	8.5	50296.1	11	0.496	plasma membrane
	GhLHT18	Ghir_D05G020340.1	D05:17704181,17708034	5	1377	458	9.39	50702.7	10	0.615	plasma membrane
	GhLHT19	Ghir_D06G001290.1	D06:1412518,1416227	5	1560	519	9.24	57459.3	10	0.471	plasma membrane
	GhLHT20	Ghir_D07G024410.1	D07:58182441,58186037	8	1365	454	8.68	51017	11	0.435	plasma membrane
	GhLHT21	Ghir_D07G024420.1	D07:58187150,58188945	6	1194	397	8.92	44278.6	10	0.648	plasma membrane
	GhLHT22	Ghir_D09G003660.1	D09:11379134,11386090	8	1350	449	8.8	50301.2	11	0.463	plasma membrane
	GhLHT23	Ghir_D11G004050.1	D11:3213187,3216444	7	1323	440	8.67	48968.7	9	0.56	plasma membrane
	GhLHT24	Ghir_D13G007290.1	D13:11377453,11380218	8	1260	419	9.16	46841.2	8	0.433	plasma membrane
GAT	GhGAT1	Ghir_A02G010940.1	A02:47667519,47670939	7	1074	357	8.92	39178.5	8	0.66	plasma membrane
	GhGAT2	Ghir_A05G040620.1	A05:105876019,105879029	6	900	299	9.32	32827.9	8	0.68	plasma membrane
	GhGAT3	Ghir_A07G022620.1	A07:94118534,94120733	7	939	312	7.72	34273.4	8	0.332	plasma membrane
	GhGAT4	Ghir_A09G010080.1	A09:61431083,61435221	7	1335	444	9	48611.1	10	0.594	plasma membrane
	GhGAT5	Ghir_A12G024790.1	A12:103750571,103759708	6	861	286	9.15	30906.2	7	0.529	plasma membrane
	GhGAT6	Ghir_D03G008980.1	D03:31562086,31565214	6	1431	476	8.99	52602.2	11	0.614	plasma membrane
	GhGAT7	Ghir_D04G002300.1	D04:3120494,3123730	7	1377	458	9.48	50280.2	11	0.546	plasma membrane
	GhGAT8	Ghir_D07G022710.1	D07:55685298,55687354	7	1290	429	9.13	47296	10	0.453	plasma membrane
	GhGAT9	Ghir_D09G009810.1	D09:36029618,36033963	6	1398	465	8.98	50793.8	10	0.601	plasma membrane
	GhGAT10	Ghir_D12G024770.1	D12:58823113,58826911	7	1293	430	8.89	47251.8	11	0.622	plasma membrane
ProT	GhProT1	Ghir_A05G031160.1	A05:41573026,41577844	7	1314	437	9.09	47885.1	11	0.565	plasma membrane
	GhProT2	Ghir_A06G017740.1	A06:117019018,117027187	7	1302	433	9.56	47916.5	11	0.694	plasma membrane
	GhProT3	Ghir_A10G023320.1	A10:112516669,112520603	7	1320	439	7.76	48271.3	11	0.538	plasma membrane
	GhProT4	Ghir_D05G031040.1	D05:33805315,33810559	7	1314	437	9.09	47892.1	11	0.564	plasma membrane
	GhProT5	Ghir_D06G018660.1	D06:60046252,60050667	7	1152	383	9.39	41988.7	10	0.753	plasma membrane
	GhProT6	Ghir_D10G025880.1	D10:65987611,65991439	7	1320	439	7.75	48289.3	11	0.518	plasma membrane
AUX	GhAUX1	Ghir_A01G015870.1	A01:104160034,104164280	8	1608	535	8.78	60634.1	10	0.416	plasma membrane
	GhAUX2	Ghir_A01G022010.1	A01:117207477,117212470	9	1221	406	9.18	45669.9	10	0.56	plasma membrane
	GhAUX3	Ghir_A03G022190.1	A03:111884543,111888601	8	1497	498	8.94	55947.4	10	0.351	plasma membrane
	GhAUX4	Ghir_A04G009740.1	A04:72960025,72965291	9	1452	483	8.25	54379.5	10	0.408	plasma membrane
	GhAUX5	Ghir_A05G034110.1	A05:76328440,76332410	9	1434	477	7.96	53632.5	10	0.415	plasma membrane
	GhAUX6	Ghir_A09G017300.1	A09:73331114,73335394	9	921	306	6.05	34395.7	6	0.269	plasma membrane
	GhAUX7	Ghir_A10G023750.1	A10:113639903,113643987	9	1443	480	7.97	53911.8	10	0.43	plasma membrane
	GhAUX8	Ghir_A13G001500.1	A13:1678768,1681931	8	1419	472	8.54	53356.3	10	0.434	plasma membrane
	GhAUX9	Ghir_D01G017380.1	D01:52790858,52795003	8	1482	493	8.94	55492	10	0.44	plasma membrane
	GhAUX10	Ghir_D01G023540.1	D01:62780808,62785972	9	1452	483	8.43	54510.5	10	0.354	plasma membrane
	GhAUX11	Ghir_D02G023650.1	D02:68746011,68750023	8	1437	478	8.81	54126.1	8	0.341	plasma membrane
	GhAUX12	Ghir_D04G007210.1	D04:12700876,12705133	9	1434	477	6.69	53659.4	10	0.426	plasma membrane
	GhAUX13	Ghir_D04G013960.1	D04:46158070,46163205	9	951	316	6.06	35864.5	6	0.248	plasma membrane
	GhAUX14	Ghir_D06G004490.1	D06:6069515,6072127	8	1395	464	8.95	52591.6	10	0.458	plasma membrane
	GhAUX15	Ghir_D09G016730.1	D09:45084253,45088622	9	1437	478	7.98	53704.5	10	0.401	plasma membrane
	GhAUX16	Ghir_D10G026220.1	D10:66657220,66661302	9	1419	472	8.22	53071.9	10	0.439	plasma membrane
	GhAUX17	Ghir_D13G001820.1	D13:1535809,1538873	8	1419	472	8.4	53279.2	10	0.441	plasma membrane
ATLa	GhATLa1	Ghir_A01G014590.1	A01:89672112,89673284	4	1044	347	8.78	38384.1	9	0.822	plasma membrane
	GhATLa2	Ghir_A02G008580.1	A02:20027918,20031017	5	1386	461	8.25	50749.8	11	0.603	plasma membrane
	GhATLa3	Ghir_A02G013680.1	A02:88815362,88819050	3	1470	489	5.79	53341.8	11	0.638	plasma membrane
	GhATLa4	Ghir_A06G002570.1	A06:2936659,2940827	5	984	327	5.82	36259.8	7	0.801	plasma membrane
	GhATLa5	Ghir_A06G017130.1	A06:115780663,115783549	5	1320	439	6.59	47674.4	10	0.885	plasma membrane
	GhATLa6	Ghir_A06G017140.1	A06:115788027,115790383	6	1404	467	8.89	51297	11	0.765	plasma membrane
	GhATLa7	Ghir_A07G018950.1	A07:80396713,80400470	6	1392	463	9.03	50409.4	11	0.644	plasma membrane
	GhATLa8	Ghir_A09G004690.1	A09:26519683,26520267	1	585	195	7.7	21307	5	1.171	plasma membrane
	GhATLa9	Ghir_A10G017310.1	A10:96274689,96275545	3	753	250	8.36	27540.9	4	0.788	plasma membrane
	GhATLa10	Ghir_A11G016950.1	A11:20982563,20985827	6	1395	464	8.19	50758.8	11	0.667	plasma membrane
	GhATLa11	Ghir_A12G005820.1	A12:12982716,12985208	6	1377	458	8.86	49699.7	11	0.74	plasma membrane
	GhATLa12	Ghir_A13G005110.1	A13:8352706,8353879	4	1044	347	8.69	38414.2	8	0.901	plasma membrane
	GhATLa13	Ghir_D02G008890.1	D02:16345355,16355416	3	567	188	5.5	20640.4	5	0.851	plasma membrane
	GhATLa14	Ghir_D03G007070.1	D03:20603948,20607122	3	1506	501	5.15	54852.3	11	0.591	plasma membrane
	GhATLa15	Ghir_D04G007550.1	D04:13879782,13882190	5	924	307	8.36	33447.7	6	0.843	plasma membrane
	GhATLa16	Ghir_D06G002430.1	D06:2605810,2610071	5	1380	459	7.08	49913.5	11	0.616	plasma membrane
	GhATLa17	Ghir_D06G018060.1	D06:59008689,59011837	5	1320	439	7.7	47588.5	10	0.91	plasma membrane
	GhATLa18	Ghir_D06G018070.1	D06:59013924,59016085	5	1323	440	6.99	48118.1	10	0.84	plasma membrane
	GhATLa19	Ghir_D07G019390.1	D07:47322229,47325802	6	1395	464	8.79	50422.3	11	0.652	plasma membrane
	GhATLa20	Ghir_D11G017040.1	D11:17578287,17581637	6	1395	464	7.67	50713.7	11	0.673	plasma membrane
	GhATLa21	Ghir_D12G005810.1	D12:9812223,9814530	5	1377	458	8.71	49689.8	11	0.791	plasma membrane
	GhATLa22	Ghir_D12G005820.1	D12:9812503,9814526	5	1377	458	8.71	49689.8	11	0.791	plasma membrane
ANT	GhANT1	Ghir_A01G019270.1	A01:113289068,113290531	3	1281	426	7.94	45715.8	10	0.714	plasma membrane
	GhANT2	Ghir_A02G019440.1	A02:107916085,107918774	1	1275	424	6.52	46136.9	10	0.854	plasma membrane
	GhANT3	Ghir_A03G018820.1	A03:107941619,107945123	2	1107	368	5.53	39862.4	10	0.969	plasma membrane
	GhANT4	Ghir_A09G014060.1	A09:69015053,69022524	3	1245	414	7.45	44962.1	9	0.673	plasma membrane
	GhANT5	Ghir_A13G006530.1	A13:14120876,14123632	3	1299	432	7.95	47263	11	0.665	plasma membrane
	GhANT6	Ghir_D01G020750.1	D01:59530297,59532133	3	1281	426	7.94	45857.9	10	0.67	plasma membrane
	GhANT7	Ghir_D02G020190.1	D02:65471720,65474496	2	1101	366	5.36	39736.2	10	0.95	plasma membrane
	GhANT8	Ghir_D03G000130.1	D03:107530,111871	2	1275	424	6.52	46215	11	0.84	plasma membrane
	GhANT9	Ghir_D09G013520.1	D09:41372588,41375179	3	1281	426	7.94	46462.9	11	0.674	plasma membrane
	GhANT10	Ghir_D13G005760.1	D13:7561399,7564793	4	1299	432	7.95	47208.8	10	0.637	plasma membrane
ATLb	GhATLb1	Ghir_A02G011630.1	A02:58830323,58835759	12	1602	533	5.22	58286.4	11	0.423	plasma membrane
	GhATLb2	Ghir_A04G009080.1	A04:69655853,69658943	11	1506	501	5.13	54176.4	10	0.62	plasma membrane
	GhATLb3	Ghir_A05G030040.1	A05:37029157,37036254	11	1695	564	5.51	61329	10	0.365	plasma membrane
	GhATLb4	Ghir_A05G037890.1	A05:100200294,100201386	2	1011	336	8.82	36851	9	0.836	plasma membrane
	GhATLb5	Ghir_A05G037900.1	A05:100227924,100229948	4	1110	369	8.79	40309.2	8	0.871	plasma membrane
	GhATLb6	Ghir_A05G037910.1	A05:100321345,100323652	3	1302	433	6.42	47095.7	10	0.765	plasma membrane
	GhATLb7	Ghir_A09G001640.1	A09:3935068,3937195	4	1338	445	6.23	48782.3	10	0.677	plasma membrane
	GhATLb8	Ghir_A09G016310.1	A09:72454043,72457451	11	1611	536	4.75	57990.1	10	0.417	plasma membrane
	GhATLb9	Ghir_A10G012420.1	A10:61338821,61346369	3	1320	439	9.06	47817.4	8	0.517	plasma membrane
	GhATLb10	Ghir_A10G020820.1	A10:107889256,107893704	10	1383	460	5.81	49847.9	7	0.472	plasma membrane
	GhATLb11	Ghir_A11G007590.1	A11:6660675,6662593	3	1296	431	6.64	46735	11	0.727	plasma membrane
	GhATLb12	Ghir_A13G007550.1	A13:20143232,20145244	4	1188	395	9.34	43572.3	9	0.72	plasma membrane
	GhATLb13	Ghir_D03G008080.1	D03:28848697,28854155	12	1602	533	5.09	58271.3	11	0.421	plasma membrane
	GhATLb14	Ghir_D04G005150.1	D04:7608506,7610646	3	1299	432	5.96	47165.7	10	0.764	plasma membrane
	GhATLb15	Ghir_D04G005160.1	D04:7688538,7705578	3	1290	429	8.64	46185.6	11	0.766	plasma membrane
	GhATLb16	Ghir_D04G013220.1	D04:43708591,43711874	11	1584	527	4.82	57065.7	10	0.617	plasma membrane
	GhATLb17	Ghir_D05G030100.1	D05:31480290,31488327	14	1662	553	5.61	60085.4	9	0.316	plasma membrane
	GhATLb18	Ghir_D09G001520.1	D09:3737158,3739555	3	1311	436	7.56	47660.1	10	0.658	plasma membrane
	GhATLb19	Ghir_D09G015790.1	D09:44161348,44165059	11	1590	529	4.79	56954	10	0.465	plasma membrane
	GhATLb20	Ghir_D10G015330.1	D10:30365753,30368016	3	1380	459	9.2	49808.1	10	0.628	plasma membrane
	GhATLb21	Ghir_D10G022620.1	D10:60711918,60717350	14	1653	550	6.03	59703.1	8	0.357	plasma membrane
	GhATLb22	Ghir_D13G007780.1	D13:13362111,13363724	4	1197	398	9.28	43853.7	11	0.772	plasma membrane
AAPL	GhAAPL1	Ghir_A01G018520.1	A01:111753063,111753999	4	639	212	6.49	23009.6	3	0.259	plasma membrane
	GhAAPL2	Ghir_D13G014170.1	D13:45855594,45863661	17	2142	713	5.07	78210.5	14	0.377	plasma membrane
TTP	GhTTP1	Ghir_A13G002180.1	A13:2588967,2591643	8	1539	512	5.62	55319.5	11	0.373	plasma membrane
	GhTTP2	Ghir_D13G002450.1	D13:2222485,2225157	8	1497	498	7.56	53903.4	11	0.431	plasma membrane
PHS	GhLAT1	Ghir_A03G023440.1	A03:112834809,112841010	14	2748	915	6.59	100258	9	0.207	plasma membrane
	GhLAT2	Ghir_A04G012930.1	A04:81642198,81649540	3	1167	388	5.31	43177.8	8	0.491	plasma membrane
	GhLAT3	Ghir_A04G013700.1	A04:82493323,82495479	2	1458	485	5.39	53850.7	10	0.57	plasma membrane
	GhLAT4	Ghir_A05G000060.1	A05:188463,190302	1	1419	472	6.04	52402.9	10	0.56	plasma membrane
	GhLAT5	Ghir_A06G011040.1	A06:42322829,42324713	1	1422	473	5.75	52103.3	11	0.684	plasma membrane
	GhLAT6	Ghir_A10G006490.1	A10:8274779,8277379	3	1581	526	6.61	58161.4	11	0.478	plasma membrane
	GhLAT7	Ghir_A12G004640.1	A12:8565564,8572407	13	2943	980	6.28	106554	11	0.239	plasma membrane
	GhLAT8	Ghir_D02G024840.1	D02:69587998,69593868	14	2889	962	6.46	105447	11	0.257	plasma membrane
	GhLAT9	Ghir_D04G017270.1	D04:52700314,52703268	3	1491	496	4.97	54668.1	12	0.486	plasma membrane
	GhLAT10	Ghir_D04G018110.1	D04:53622495,53625121	2	1458	485	5.39	53843.6	8	0.564	plasma membrane
	GhLAT11	Ghir_D05G000210.1	D05:252040,254219	1	1419	472	6.55	52316.9	10	0.587	plasma membrane
	GhLAT12	Ghir_D06G012060.1	D06:28499503,28500922	3	1332	443	5.98	49075.8	10	0.642	plasma membrane
	GhLAT13	Ghir_D08G008590.1	D08:14677710,14679497	1	1401	466	5.83	51395.7	11	0.716	plasma membrane
	GhLAT14	Ghir_D10G011370.1	D10:16044495,16048056	3	1395	464	8.25	51520.2	11	0.665	plasma membrane
	GhLAT15	Ghir_D12G004570.1	D12:6663480,6670324	13	2943	980	6	106686	11	0.23	plasma membrane
ACT	GhBAT1	Ghir_A04G010740.1	A04:76803857,76814440	8	1383	460	7.61	49540	11	0.761	plasma membrane
	GhBAT2	Ghir_A09G000600.1	A09:1312300,1316254	7	1578	525	8.72	58037.9	12	0.544	plasma membrane
	GhBAT3	Ghir_D04G014990.1	D04:48948235,48951838	8	1455	484	8.71	52319.9	12	0.657	plasma membrane
	GhBAT4	Ghir_D09G000550.1	D09:1353543,1357535	7	1578	525	8.81	58053	12	0.525	plasma membrane
CAT	GhCAT1	Ghir_A03G023430.1	A03:112830003,112833427	3	1791	596	6.64	64935.8	13	0.534	plasma membrane
	GhCAT2	Ghir_A04G014650.1	A04:83758835,83761218	2	1815	604	7.53	65866.9	14	0.505	plasma membrane
	GhCAT3	Ghir_A08G014700.1	A08:101828692,101832529	8	1578	525	8.19	55669.4	11	0.805	plasma membrane
	GhCAT4	Ghir_A08G017140.1	A08:108822760,108828276	5	1515	504	6.59	54984.8	11	0.754	plasma membrane
	GhCAT5	Ghir_A10G020140.1	A10:105831700,105834830	3	1215	404	8.09	43622.8	9	0.482	plasma membrane
	GhCAT6	Ghir_A11G002910.1	A11:2456203,2458672	5	1722	573	8.9	63310.6	14	0.58	plasma membrane
	GhCAT7	Ghir_A11G025010.1	A11:92731442,92737551	14	1917	638	6	67487.8	13	0.659	plasma membrane
	GhCAT8	Ghir_A11G025020.1	A11:92832305,92837344	14	1929	642	6.35	68650.3	14	0.61	plasma membrane
	GhCAT9	Ghir_A12G005030.1	A12:9953504,9955263	3	1635	544	8.75	59999.3	13	0.447	plasma membrane
	GhCAT10	Ghir_A12G022590.1	A12:101385600,101388935	5	1725	574	8.64	63035.3	13	0.619	plasma membrane
	GhCAT11	Ghir_A13G015950.1	A13:95326978,95328702	2	1599	532	8.9	58201.5	13	0.657	plasma membrane
	GhCAT12	Ghir_A13G017210.1	A13:98561114,98567096	14	1929	642	5.65	68427.3	14	0.679	plasma membrane
	GhCAT13	Ghir_D01G014300.1	D01:37184831,37187305	2	1779	592	8.76	64570.4	14	0.482	plasma membrane
	GhCAT14	Ghir_D02G024830.1	D02:69583025,69586571	5	1698	565	6.22	61736.1	13	0.547	plasma membrane
	GhCAT15	Ghir_D02G024940.1	D02:69645014,69647355	2	1779	592	6.56	64593.5	14	0.565	plasma membrane
	GhCAT16	Ghir_D04G019330.1	D04:54806468,54808836	2	1821	606	6.52	65963.1	14	0.579	plasma membrane
	GhCAT17	Ghir_D08G015510.1	D08:51920714,51925995	11	1746	581	8.36	62070.2	14	0.869	plasma membrane
	GhCAT18	Ghir_D08G017980.1	D08:56743932,56749406	5	1719	572	8.65	62789.8	13	0.618	plasma membrane
	GhCAT19	Ghir_D10G021840.1	D10:58910738,58913154	3	1704	567	7.06	61439.8	14	0.619	plasma membrane
	GhCAT20	Ghir_D11G002920.1	D11:2306322,2308833	5	1722	573	8.9	63218.4	14	0.585	plasma membrane
	GhCAT21	Ghir_D11G025160.1	D11:51456141,51462257	14	1929	642	5.89	68002.3	13	0.64	plasma membrane
	GhCAT22	Ghir_D11G025170.1	D11:51537835,51543072	14	1899	632	6.85	67912.6	14	0.598	plasma membrane
	GhCAT23	Ghir_D12G000750.1	D12:890002,891499	2	1293	430	8.53	47267.1	9	0.395	plasma membrane
	GhCAT24	Ghir_D12G005000.1	D12:7521077,7522834	2	1725	574	8.47	63126.8	13	0.443	plasma membrane
	GhCAT25	Ghir_D12G022560.1	D12:56651831,56657514	5	1719	572	8.83	62843.2	13	0.642	plasma membrane
	GhCAT26	Ghir_D13G001110.1	D13:946047,947078	1	1032	343	9	37607.1	9	0.581	plasma membrane
	GhCAT27	Ghir_D13G016660.1	D13:52133445,52137923	1	1725	574	8.66	62714.7	13	0.636	plasma membrane
	GhCAT28	Ghir_D13G017880.1	D13:54734065,54739396	14	1917	638	5.33	68663.3	14	0.617	plasma membrane
a AAP: amino acid permease; LHT: lysine and histidine transporter; GAT:γ-aminobutyric acid transporter; ProT: proline transporter; AUX: auxin transporter; ATLa: amino acid transporter-like; ANT: aromatic and neutral amino acid transporter.
and neutral amino acid transporter; ATLb: Vesicular aminergic-associated transporter; AAPL: amino acid permease-like; TTP: Tyrosine-specific transporter; PHS: polyamines H+ co-transporters; ACT: amino acid/choline transporter; CAT: cationic amino acid transporter.
b Systematic designation given to Gossypium hirsutum AAT genes.
cProtein identity number of AAT assigned by CottonFGD(http://www.cottonfgd.org/).
d Chromosomal localization of Gossypium hirsutum AAT genes.
eNumber of extrons obtained from CottonFGD(http://www.cottonfgd.org/).
f Length of coding sequence. bp, base pair.
g Length of protein sequence. aa, amino acids. Molecular weight and isoelectric point predicted by Compute/Mw tool (http://web.expasy.org/). MW, molecular weight; pI,
isoelectric point.
h Number of transmembrane segments possessed by GhAATs, predicted by the TMHMM Server v2.0.
iGrand Average of Hydropathy of GhAATs obtained from CottonFGD(http://www.cottonfgd.org/).
jThe subcellular location prediction results of GhAAT proteins.
