# Supplementary material for: Genome-Wide Analysis of AAT Genes and Their Expression Profiling during Fiber Development in Cotton
Source: Plants (Basel). 2021 Nov 15;10(11):2461. doi: 10.3390/plants10112461 (PMC8619630; doi:10.3390/plants10112461)
Supplement: Supplementary file 1 [file plants-10-02461-s001.zip › Supplementary Table S10.xlsx]

## Sheet: Sheet1
Supplementary Table S10 The tandem repeats gene pairs in G. barbadense L.
Protein identifer	Gene	Protein identifer	Gene
GB_A06G1878	GbAAT48	GB_A06G1879	GbAAT49
GB_A11G2607	GbAAT77	GB_A11G2608	GbAAT78
GB_D04G0502	GbAAT121	GB_D04G0503	GbAAT122
GB_D11G2621	GbAAT173	GB_D11G2622	GbAAT174
