# Supplementary material for: Genome-Wide Analysis of AAT Genes and Their Expression Profiling during Fiber Development in Cotton
Source: Plants (Basel). 2021 Nov 15;10(11):2461. doi: 10.3390/plants10112461 (PMC8619630; doi:10.3390/plants10112461)
Supplement: Supplementary file 1 [file plants-10-02461-s001.zip › Supplementary Table S11.xlsx]

## Sheet: Sheet1
Supplementary Table S11 The segmental duplication gene pairs in G. arboreum L.
Protein identifer	Gene	Protein identifer	Gene
Ga01G1374.1	GaAAT1	Ga05G2281.1	GaAAT30
Ga01G1747.1	GaAAT2	Ga12G0449.1	GaAAT64
Ga02G1091.1	GaAAT8	Ga03G2632.1	GaAAT18
Ga02G1164.1	GaAAT10	Ga03G2663.1	GaAAT19
Ga02G1493.1	GaAAT14	Ga09G1503.1	GaAAT50
Ga03G2775.1	GaAAT83	Ga04G0067.1	GaAAT82
Ga03G0938.1	GaAAT15	Ga06G0280.1	GaAAT37
Ga03G2261.1	GaAAT17	Ga13G0586.1	GaAAT68
Ga04G1205.1	GaAAT22	Ga07G2623.1	GaAAT44
Ga04G0721.1	GaAAT21	Ga09G1754.1	GaAAT51
Ga04G1205.1	GaAAT22	Ga09G0455.1	GaAAT47
Ga04G0639.1	GaAAT20	Ga09G1964.1	GaAAT52
Ga04G0639.1	GaAAT20	Ga10G0012.1	GaAAT53
Ga04G1590.1	GaAAT26	Ga11G3351.1	GaAAT62
Ga04G1590.1	GaAAT26	Ga13G0888.1	GaAAT70
Ga04G0639.1	GaAAT20	Ga14G0080.1	GaAAT73
Ga05G2110.1	GaAAT29	Ga06G0169.1	GaAAT36
Ga05G3308.1	GaAAT35	Ga06G2019.1	GaAAT41
Ga05G3167.1	GaAAT33	Ga10G0566.1	GaAAT55
Ga05G3308.1	GaAAT35	Ga10G0174.1	GaAAT54
Ga06G1197.1	GaAAT99	Ga08G0931.1	GaAAT97
Ga06G2019.1	GaAAT41	Ga10G0174.1	GaAAT54
Ga07G2623.1	GaAAT44	Ga09G0455.1	GaAAT47
Ga07G2022.1	GaAAT42	Ga11G2320.1	GaAAT61
Ga08G1920.1	GaAAT101	Ga11G3831.1	GaAAT95
Ga08G1920.1	GaAAT101	Ga12G0664.1	GaAAT91
Ga09G1964.1	GaAAT52	Ga13G0186.1	GaAAT66
Ga09G1964.1	GaAAT52	Ga14G0080.1	GaAAT73
Ga10G0012.1	GaAAT53	Ga13G0186.1	GaAAT66
Ga11G3831.1	GaAAT95	Ga12G0664.1	GaAAT91
Ga13G0186.1	GaAAT66	Ga14G0080.1	GaAAT73
Ga13G1627.1	GaAAT72	Ga14G0634.1	GaAAT75
