# Supplementary material for: Genome-Wide Analysis of AAT Genes and Their Expression Profiling during Fiber Development in Cotton
Source: Plants (Basel). 2021 Nov 15;10(11):2461. doi: 10.3390/plants10112461 (PMC8619630; doi:10.3390/plants10112461)
Supplement: Supplementary file 1 [file plants-10-02461-s001.zip › Supplementary Table S12.xlsx]

## Sheet: Sheet1
Supplementary Table S12 The tandem repeats gene pairs in G. arboreum L.
Protein identifer	Gene	Protein identifer	Gene
Ga02G1164.1	GaAAT10	Ga02G1165.1	GaAAT11
Ga11G1351.1	GaAAT80	Ga11G1352.1	GaAAT79
