# Supplementary material for: Genome-Wide Analysis of AAT Genes and Their Expression Profiling during Fiber Development in Cotton
Source: Plants (Basel). 2021 Nov 15;10(11):2461. doi: 10.3390/plants10112461 (PMC8619630; doi:10.3390/plants10112461)
Supplement: Supplementary file 1 [file plants-10-02461-s001.zip › Supplementary Table S13.xlsx]

## Sheet: Sheet1
Supplementary Table S13 The segmental duplication gene pairs in G. raimondii L.
Protein identifer	Gene	Protein identifer	Gene
Gorai.001G268600.1	GrAAT2	Gorai.005G171700.1	GrAAT18
Gorai.001G268600.1	GrAAT2	Gorai.006G039200.1	GrAAT24
Gorai.001G206000.1	GrAAT1	Gorai.007G178200.1	GrAAT32
Gorai.001G268600.1	GrAAT2	Gorai.012G089200.1	GrAAT59
Gorai.002G195200.1	GrAAT6	Gorai.005G253300.1	GrAAT20
Gorai.002G202500.1	GrAAT8	Gorai.005G256200.1	GrAAT21
Gorai.002G233100.1	GrAAT12	Gorai.006G146500.1	GrAAT27
Gorai.002G262100.1	GrAAT13	Gorai.006G181400.1	GrAAT29
Gorai.002G137400.1	GrAAT5	Gorai.009G278100.1	GrAAT38
Gorai.002G137400.1	GrAAT5	Gorai.009G224500.1	GrAAT36
Gorai.002G223200.1	GrAAT10	Gorai.009G248600.1	GrAAT37
Gorai.002G137400.1	GrAAT5	Gorai.010G029800.1	GrAAT44
Gorai.002G262100.1	GrAAT13	Gorai.013G018900.1	GrAAT62
Gorai.003G081400.1	GrAAT15	Gorai.008G252900.1	GrAAT34
Gorai.004G192000.1	GrAAT75	Gorai.007G030200.1	GrAAT79
Gorai.004G192000.1	GrAAT75	Gorai.008G230700.1	GrAAT84
Gorai.005G266600.1	GrAAT77	Gorai.008G047100.1	GrAAT82
Gorai.005G098500.1	GrAAT17	Gorai.010G028400.1	GrAAT43
Gorai.005G266500.1	GrAAT76	Gorai.012G170500.1	GrAAT91
Gorai.005G217100.1	GrAAT19	Gorai.013G063900.1	GrAAT64
Gorai.006G016700.1	GrAAT23	Gorai.007G078900.1	GrAAT31
Gorai.006G016700.1	GrAAT23	Gorai.012G054000.1	GrAAT55
Gorai.006G181400.1	GrAAT29	Gorai.012G076100.1	GrAAT57
Gorai.006G039200.1	GrAAT24	Gorai.012G089200.1	GrAAT59
Gorai.006G171300.1	GrAAT28	Gorai.012G105000.1	GrAAT60
Gorai.006G016700.1	GrAAT23	Gorai.013G085800.1	GrAAT66
Gorai.006G181400.1	GrAAT29	Gorai.013G018900.1	GrAAT62
Gorai.007G030200.1	GrAAT79	Gorai.008G230700.1	GrAAT84
Gorai.007G078900.1	GrAAT31	Gorai.012G054000.1	GrAAT55
Gorai.007G255700.1	GrAAT80	Gorai.013G195800.1	GrAAT94
Gorai.009G224500.1	GrAAT36	Gorai.009G278100.1	GrAAT38
Gorai.009G207900.1	GrAAT35	Gorai.010G016000.1	GrAAT42
Gorai.009G224500.1	GrAAT36	Gorai.010G029800.1	GrAAT44
Gorai.009G278100.1	GrAAT38	Gorai.010G029800.1	GrAAT44
Gorai.009G453900.1	GrAAT41	Gorai.013G148600.1	GrAAT69
Gorai.009G248600.1	GrAAT37	Gorai.013G109500.1	GrAAT68
Gorai.010G199600.1	GrAAT48	Gorai.011G278700.1	GrAAT51
Gorai.011G283900.1	GrAAT52	Gorai.012G076100.1	GrAAT57
Gorai.011G283900.1	GrAAT52	Gorai.013G018900.1	GrAAT62
Gorai.012G076100.1	GrAAT57	Gorai.013G018900.1	GrAAT62
Gorai.012G054000.1	GrAAT55	Gorai.013G085800.1	GrAAT66
