# Supplementary material for: Genome-Wide Analysis of AAT Genes and Their Expression Profiling during Fiber Development in Cotton
Source: Plants (Basel). 2021 Nov 15;10(11):2461. doi: 10.3390/plants10112461 (PMC8619630; doi:10.3390/plants10112461)
Supplement: Supplementary file 1 [file plants-10-02461-s001.zip › Supplementary Table S14.xlsx]

## Sheet: Sheet1
Supplementary Table S14 The tandem repeats gene pairs in G. raimondii L.
Protein identifer	Gene	Protein identifer	Gene
Gorai.001G268600.1	GrAAT2	Gorai.001G268700.1	GrAAT3
Gorai.002G202500.1	GrAAT8	Gorai.002G202600.1	GrAAT9
Gorai.007G255700.1	GrAAT80	Gorai.007G255800.1	GrAAT81
Gorai.010G192600.1	GrAAT46	Gorai.010G192700.1	GrAAT47
Gorai.012G054000.1	GrAAT55	Gorai.012G054100.1	GrAAT56
