# Supplementary material for: Genome-Wide Analysis of AAT Genes and Their Expression Profiling during Fiber Development in Cotton
Source: Plants (Basel). 2021 Nov 15;10(11):2461. doi: 10.3390/plants10112461 (PMC8619630; doi:10.3390/plants10112461)
Supplement: Supplementary file 1 [file plants-10-02461-s001.zip › Supplementary Table S15.xlsx]

## Sheet: Sheet1
Supplementary Table S15 The homologous AAT gene pairs between G. arboreum L. and G. hirsutum L.
Protein identifer	Protein identifer
Ghir_A01G011250	Ga01G1374
Ghir_A01G015870	Ga02G1091
Ghir_A01G016490	Ga02G1164
Ghir_A01G016500	Ga02G1165
Ghir_A01G018350	Ga02G1384
Ghir_A01G019270	Ga02G1493
Ghir_A01G022010	Ga14G0080
Ghir_A02G010940	Ga01G1747
Ghir_A02G019440	Ga02G0013
Ghir_A02G013680	Ga02G0610
Ghir_A02G011630	Ga02G0769
Ghir_A02G011880	Ga02G0801
Ghir_A02G008580	Ga03G0938
Ghir_A03G014380	Ga03G1725
Ghir_A03G018820	Ga03G2261
Ghir_A03G022190	Ga03G2632
Ghir_A03G022480	Ga03G2663
Ghir_A03G023430	Ga03G2775
Ghir_A04G009740	Ga04G0639
Ghir_A04G010740	Ga04G0523
Ghir_A04G012930	Ga04G0329
Ghir_A04G013700	Ga04G0247
Ghir_A04G014650	Ga04G0067
Ghir_A05G034110	Ga04G1362
Ghir_A05G037910	Ga04G1589
Ghir_A05G039420	Ga04G1768
Ghir_A05G026860	Ga05G2808
Ghir_A05G030040	Ga05G3167
Ghir_A05G031160	Ga05G3308
Ghir_A05G024270	Ga05G2526
Ghir_A05G020380	Ga05G2110
Ghir_A06G001430	Ga06G0169
Ghir_A06G011040	Ga06G1197
Ghir_A06G017130	Ga06G1937
Ghir_A06G017140	Ga06G1936
Ghir_A06G017740	Ga06G2019
Ghir_A07G018950	Ga07G2022
Ghir_A07G022620	Ga07G2436
Ghir_A07G024360	Ga07G2623
Ghir_A08G014700	Ga08G1649
Ghir_A08G017140	Ga08G1920
Ghir_A09G000600	Ga09G0062
Ghir_A09G000660	Ga09G0068
Ghir_A09G014060	Ga09G1503
Ghir_A09G016310	Ga09G1754
Ghir_A09G003730	Ga09G0455
Ghir_A10G023750	Ga10G0012
Ghir_A10G020140	Ga10G0661
Ghir_A10G012420	Ga10G1449
Ghir_A10G023320	Ga10G0174
Ghir_A10G017310	Ga10G1062
Ghir_A10G006490	Ga10G2193
Ghir_A11G002910	Ga11G3831
Ghir_A11G004110	Ga11G3707
Ghir_A11G007590	Ga11G3351
Ghir_A11G016950	Ga11G2320
Ghir_A11G025010	Ga11G1352
Ghir_A11G025020	Ga11G1351
Ghir_A12G022590	Ga12G0664
Ghir_A12G024790	Ga12G0449
Ghir_A12G004640	Ga12G2637
Ghir_A12G005820	Ga12G2521
Ghir_A13G013440	Ga13G1625
Ghir_A13G013460	Ga13G1627
Ghir_A13G017210	Ga13G2032
Ghir_A13G005220	Ga13G0812
Ghir_A13G001500	Ga13G0186
Ghir_A13G006530	Ga13G0586
Ghir_A13G007550	Ga13G0888
Ghir_D01G012320	Ga01G1374
Ghir_D01G017380	Ga02G1091
Ghir_D01G017500	Ga02G1104
Ghir_D01G018040	Ga02G1165
Ghir_D01G020750	Ga02G1493
Ghir_D01G023540	Ga14G0080
Ghir_D02G015770	Ga03G1725
Ghir_D02G020190	Ga03G2261
Ghir_D02G023930	Ga03G2663
Ghir_D02G024840	Ga03G2776
Ghir_D02G024940	Ga03G2775
Ghir_D03G008980	Ga01G1747
Ghir_D03G000130	Ga02G0013
Ghir_D03G007070	Ga02G0610
Ghir_D03G008080	Ga02G0769
Ghir_D04G002300	Ga04G1888
Ghir_D04G019330	Ga04G0067
Ghir_D04G017270	Ga04G0329
Ghir_D04G018110	Ga04G0247
Ghir_D04G013220	Ga04G0721
Ghir_D04G003650	Ga04G1768
Ghir_D04G005160	Ga04G1589
Ghir_D04G007210	Ga04G1362
Ghir_D04G007550	Ga04G1317
Ghir_D04G008430	Ga04G1205
Ghir_D05G020340	Ga05G2110
Ghir_D05G026880	Ga05G2808
Ghir_D05G030100	Ga05G3167
Ghir_D05G031040	Ga05G3308
Ghir_D05G021870	Ga05G2281
Ghir_D05G024120	Ga05G2526
Ghir_D06G001290	Ga06G0169
Ghir_D06G002430	Ga06G0280
Ghir_D06G004490	Ga06G0409
Ghir_D06G018060	Ga06G1937
Ghir_D06G018070	Ga06G1936
Ghir_D06G018660	Ga06G2019
Ghir_D07G019390	Ga07G2022
Ghir_D07G022710	Ga07G2436
Ghir_D07G024410	Ga07G2623
Ghir_D07G024420	Ga07G2624
Ghir_D08G015510	Ga08G1649
Ghir_D08G008590	Ga08G0931
Ghir_D08G017980	Ga12G0664
Ghir_D09G016730	Ga04G0639
Ghir_D09G003660	Ga09G0455
Ghir_D09G009810	Ga09G1094
Ghir_D09G013520	Ga09G1503
Ghir_D09G016730	Ga09G1964
Ghir_D09G015790	Ga09G1754
Ghir_D09G000550	Ga09G0062
Ghir_D10G015330	Ga10G1449
Ghir_D10G021840	Ga10G0661
Ghir_D10G022620	Ga10G0566
Ghir_D10G025880	Ga10G0174
Ghir_D10G026220	Ga10G0012
Ghir_D10G011370	Ga10G2193
Ghir_D11G002920	Ga11G3831
Ghir_D11G004050	Ga11G3707
Ghir_D11G017040	Ga11G2320
Ghir_D11G025160	Ga11G1352
Ghir_D11G025170	Ga11G1351
Ghir_D12G022560	Ga12G0664
Ghir_D12G024770	Ga12G0449
Ghir_D12G004570	Ga12G2637
Ghir_D12G005000	Ga12G2612
Ghir_D12G005810	Ga12G2521
Ghir_D13G014150	Ga13G1625
Ghir_D13G016660	Ga13G1902
Ghir_D13G017880	Ga13G2032
Ghir_D13G001110	Ga13G0102
Ghir_D13G001820	Ga13G0186
Ghir_D13G007780	Ga13G0888
Ghir_D13G007290	Ga13G0812
Ghir_D13G004760	Ga13G0498
Ghir_D13G005760	Ga13G0586
