# Supplementary material for: Genome-Wide Analysis of AAT Genes and Their Expression Profiling during Fiber Development in Cotton
Source: Plants (Basel). 2021 Nov 15;10(11):2461. doi: 10.3390/plants10112461 (PMC8619630; doi:10.3390/plants10112461)
Supplement: Supplementary file 1 [file plants-10-02461-s001.zip › Supplementary Table S16.xlsx]

## Sheet: Sheet1
Supplementary Table S16 The homologous AAT gene pairs between G. raimondii L. and G. hirsutum L.
Protein identifer	Protein identifer
Ghir_A01G015870	Gorai.002G195200
Ghir_A01G016490	Gorai.002G202500
Ghir_A01G016500	Gorai.002G202600
Ghir_A01G018350	Gorai.002G223200
Ghir_A01G018520	Gorai.002G224700
Ghir_A01G019270	Gorai.002G233100
Ghir_A01G022010	Gorai.002G262100
Ghir_A01G011250	Gorai.002G137400
Ghir_A02G013680	Gorai.002G056200
Ghir_A02G019440	Gorai.003G001600
Ghir_A02G010940	Gorai.003G081400
Ghir_A02G011630	Gorai.003G086300
Ghir_A02G008580	Gorai.005G098500
Ghir_A02G011880	Gorai.013G109500
Ghir_A03G014380	Gorai.005G171700
Ghir_A03G018820	Gorai.005G217100
Ghir_A03G022190	Gorai.005G253300
Ghir_A03G023430	Gorai.005G266500
Ghir_A04G000290	Gorai.009G453900
Ghir_A04G009740	Gorai.012G112900
Ghir_A04G010740	Gorai.012G123900
Ghir_A04G012930	Gorai.012G148400
Ghir_A04G013700	Gorai.012G156700
Ghir_A04G014650	Gorai.012G170500
Ghir_A05G000060	Gorai.009G000400
Ghir_A05G020380	Gorai.009G207900
Ghir_A05G024270	Gorai.009G248600
Ghir_A05G030040	Gorai.009G311500
Ghir_A05G031160	Gorai.009G321600
Ghir_A05G037910	Gorai.012G054000
Ghir_A05G039420	Gorai.012G038000
Ghir_A05G034110	Gorai.012G076100
Ghir_A06G017130	Gorai.010G192600
Ghir_A06G017140	Gorai.010G192700
Ghir_A06G017740	Gorai.010G199600
Ghir_A06G001430	Gorai.010G016000
Ghir_A06G002710	Gorai.010G029800
Ghir_A07G018950	Gorai.001G206000
Ghir_A08G014700	Gorai.004G165500
Ghir_A08G017140	Gorai.004G192000
Ghir_A09G014060	Gorai.006G146500
Ghir_A09G016310	Gorai.006G171300
Ghir_A09G000600	Gorai.006G006700
Ghir_A09G000660	Gorai.006G007300
Ghir_A09G003730	Gorai.006G039200
Ghir_A10G012420	Gorai.011G160900
Ghir_A10G020140	Gorai.011G229700
Ghir_A10G023320	Gorai.011G278700
Ghir_A10G023750	Gorai.011G283900
Ghir_A11G002910	Gorai.007G030200
Ghir_A11G004110	Gorai.007G042100
Ghir_A11G007590	Gorai.007G078900
Ghir_A11G016950	Gorai.007G178200
Ghir_A11G025010	Gorai.007G255700
Ghir_A11G025020	Gorai.007G255800
Ghir_A12G022590	Gorai.004G192000
Ghir_A12G022590	Gorai.008G230700
Ghir_A12G024790	Gorai.008G252900
Ghir_A12G004640	Gorai.008G047100
Ghir_A12G005820	Gorai.008G059300
Ghir_A13G013440	Gorai.013G148600
Ghir_A13G013460	Gorai.013G148800
Ghir_A13G001500	Gorai.013G018900
Ghir_A13G002180	Gorai.013G025600
Ghir_A13G004650	Gorai.013G052100
Ghir_A13G006530	Gorai.013G063900
Ghir_A13G017210	Gorai.013G195800
Ghir_A13G007550	Gorai.013G085800
Ghir_A13G005220	Gorai.013G080400
Ghir_D01G020750	Gorai.002G233100
Ghir_D01G023540	Gorai.002G262100
Ghir_D01G017380	Gorai.002G195200
Ghir_D01G017500	Gorai.002G196200
Ghir_D01G018040	Gorai.002G202600
Ghir_D01G012320	Gorai.002G137400
Ghir_D01G014300	Gorai.002G162700
Ghir_D02G015770	Gorai.005G171700
Ghir_D02G020190	Gorai.005G217100
Ghir_D02G023930	Gorai.005G256200
Ghir_D02G024840	Gorai.005G266600
Ghir_D02G024940	Gorai.005G266500
Ghir_D03G008980	Gorai.003G081400
Ghir_D03G000130	Gorai.003G001600
Ghir_D03G006850	Gorai.013G109500
Ghir_D04G008430	Gorai.006G039200
Ghir_D04G002300	Gorai.012G025000
Ghir_D04G003650	Gorai.012G038000
Ghir_D04G005160	Gorai.012G054000
Ghir_D04G007210	Gorai.012G076100
Ghir_D04G007550	Gorai.012G079900
Ghir_D04G008430	Gorai.012G089200
Ghir_D04G013220	Gorai.012G105000
Ghir_D04G014990	Gorai.012G123900
Ghir_D04G017270	Gorai.012G148400
Ghir_D04G018110	Gorai.012G156700
Ghir_D04G019330	Gorai.012G170500
Ghir_D05G020340	Gorai.009G207900
Ghir_D05G021870	Gorai.009G224500
Ghir_D05G024120	Gorai.009G248600
Ghir_D05G030100	Gorai.009G311500
Ghir_D05G031040	Gorai.009G321600
Ghir_D05G000210	Gorai.009G000400
Ghir_D05G039270	Gorai.009G453900
Ghir_D06G018060	Gorai.010G192600
Ghir_D06G018070	Gorai.010G192700
Ghir_D06G018660	Gorai.010G199600
Ghir_D06G001290	Gorai.010G016000
Ghir_D06G002430	Gorai.010G028400
Ghir_D06G002580	Gorai.010G029800
Ghir_D06G004490	Gorai.010G048200
Ghir_D07G019390	Gorai.001G206000
Ghir_D07G024410	Gorai.001G268600
Ghir_D07G024420	Gorai.001G268700
Ghir_D08G008590	Gorai.004G094200
Ghir_D08G015510	Gorai.004G165500
Ghir_D08G017980	Gorai.004G192000
Ghir_D08G017980	Gorai.008G230700
Ghir_D09G009810	Gorai.006G108800
Ghir_D09G013520	Gorai.006G146500
Ghir_D09G015790	Gorai.006G171300
Ghir_D09G016730	Gorai.006G181400
Ghir_D09G000550	Gorai.006G006700
Ghir_D09G001520	Gorai.006G016700
Ghir_D09G003660	Gorai.006G039200
Ghir_D10G011370	Gorai.011G117200
Ghir_D10G015330	Gorai.011G160900
Ghir_D10G021840	Gorai.011G229700
Ghir_D10G022620	Gorai.011G238000
Ghir_D10G025880	Gorai.011G278700
Ghir_D10G026220	Gorai.011G283900
Ghir_D11G002920	Gorai.007G030200
Ghir_D11G004050	Gorai.007G042100
Ghir_D11G017040	Gorai.007G178200
Ghir_D11G025160	Gorai.007G255700
Ghir_D11G025170	Gorai.007G255800
Ghir_D12G022560	Gorai.004G192000
Ghir_D12G004570	Gorai.008G047100
Ghir_D12G005000	Gorai.008G051200
Ghir_D12G005810	Gorai.008G059300
Ghir_D12G022560	Gorai.008G230700
Ghir_D12G024770	Gorai.008G252900
Ghir_D13G001110	Gorai.013G011200
Ghir_D13G001820	Gorai.013G018900
Ghir_D13G002450	Gorai.013G025600
Ghir_D13G004760	Gorai.013G052100
Ghir_D13G005760	Gorai.013G063900
Ghir_D13G007290	Gorai.013G080400
Ghir_D13G007780	Gorai.013G085800
Ghir_D13G014150	Gorai.013G148600
Ghir_D13G016660	Gorai.013G176800
Ghir_D13G017880	Gorai.013G195800
