# Supplementary material for: Genome-Wide Analysis of AAT Genes and Their Expression Profiling during Fiber Development in Cotton
Source: Plants (Basel). 2021 Nov 15;10(11):2461. doi: 10.3390/plants10112461 (PMC8619630; doi:10.3390/plants10112461)
Supplement: Supplementary file 1 [file plants-10-02461-s001.zip › Supplementary Table S17.xlsx]

## Sheet: Sheet1
Supplementary Table S17 The homologous AAT gene pairs between G. arboreum L.and G. barbadense L.
Protein identifer	Protein identifer
GB_A01G1262	Ga01G1374
GB_A01G1889	Ga02G1091
GB_A01G1902	Ga02G1104
GB_A01G1953	Ga02G1165
GB_A01G2165	Ga02G1384
GB_A01G2267	Ga02G1493
GB_A01G2553	Ga14G0080
GB_A02G1148	Ga01G1747
GB_A02G1303	Ga02G0769
GB_A02G1259	Ga02G0801
GB_A02G2073	Ga02G0013
GB_A02G1477	Ga02G0610
GB_A02G0867	Ga03G0938
GB_A03G1564	Ga03G1725
GB_A03G2022	Ga03G2261
GB_A03G2367	Ga03G2632
GB_A03G2395	Ga03G2663
GB_A03G2511	Ga03G2776
GB_A04G1062	Ga04G0721
GB_A04G1134	Ga04G0639
GB_A04G1247	Ga04G0523
GB_A04G1678	Ga04G0067
GB_A04G1470	Ga04G0329
GB_A04G1558	Ga04G0247
GB_A04G1134	Ga09G1964
GB_A05G3959	Ga04G1589
GB_A05G4113	Ga04G1768
GB_A05G4228	Ga04G1888
GB_A05G3547	Ga04G1317
GB_A05G3649	Ga04G1205
GB_A05G2691	Ga05G2808
GB_A05G3023	Ga05G3167
GB_A05G3134	Ga05G3308
GB_A05G2021	Ga05G2110
GB_A05G2180	Ga05G2281
GB_A05G2410	Ga05G2526
GB_A06G1878	Ga06G1937
GB_A06G1879	Ga06G1936
GB_A06G1941	Ga06G2019
GB_A06G0151	Ga06G0169
GB_A06G0271	Ga06G0280
GB_A06G0468	Ga06G0409
GB_A07G2460	Ga07G2436
GB_A07G2642	Ga07G2623
GB_A07G2034	Ga07G2022
GB_A08G1736	Ga08G1649
GB_A08G0899	Ga08G0931
GB_A08G1995	Ga12G0664
GB_A09G1922	Ga04G0639
GB_A09G1222	Ga09G1094
GB_A09G1598	Ga09G1503
GB_A09G1834	Ga09G1754
GB_A09G0509	Ga09G0455
GB_A09G0084	Ga09G0062
GB_A09G0091	Ga09G0068
GB_A09G1922	Ga09G1964
GB_A10G1380	Ga10G1449
GB_A10G2315	Ga10G0661
GB_A10G2407	Ga10G0566
GB_A10G2746	Ga10G0012
GB_A10G2698	Ga10G0174
GB_A11G0277	Ga11G3831
GB_A11G0392	Ga11G3707
GB_A11G1678	Ga11G2320
GB_A11G2476	Ga11G1519
GB_A11G2607	Ga11G1352
GB_A11G2608	Ga11G1351
GB_A12G2426	Ga12G0664
GB_A12G2638	Ga12G0449
GB_A12G0461	Ga12G2637
GB_A12G0588	Ga12G2521
GB_A13G1630	Ga13G1625
GB_A13G1896	Ga13G1902
GB_A13G2018	Ga13G2032
GB_A13G0096	Ga13G0102
GB_A13G0170	Ga13G0186
GB_A13G0841	Ga13G0888
GB_A13G0553	Ga13G0812
GB_A13G0715	Ga13G0586
GB_D01G1356	Ga01G1374
GB_D01G2227	Ga02G1404
GB_D01G2246	Ga02G1384
GB_D01G2351	Ga02G1493
GB_D01G1986	Ga02G1091
GB_D01G1997	Ga02G1104
GB_D01G2048	Ga02G1165
GB_D01G2616	Ga14G0080
GB_D02G1724	Ga03G1725
GB_D02G2180	Ga03G2261
GB_D02G2505	Ga03G2632
GB_D02G2535	Ga03G2663
GB_D02G2642	Ga03G2775
GB_D02G2643	Ga03G2776
GB_D03G0010	Ga02G0013
GB_D03G0691	Ga02G0610
GB_D04G1861	Ga04G0329
GB_D04G1940	Ga04G0247
GB_D04G1514	Ga04G0639
GB_D04G1625	Ga04G0523
GB_D04G0230	Ga04G1888
GB_D04G0358	Ga04G1768
GB_D04G0503	Ga04G1589
GB_D04G0724	Ga04G1362
GB_D04G0759	Ga04G1317
GB_D04G0855	Ga04G1205
GB_D04G2072	Ga04G0067
GB_D05G2045	Ga05G2110
GB_D05G2690	Ga05G2808
GB_D05G3003	Ga05G3167
GB_D05G3106	Ga05G3308
GB_D05G2200	Ga05G2281
GB_D05G2415	Ga05G2526
GB_D06G0151	Ga06G0169
GB_D06G0265	Ga06G0280
GB_D06G1948	Ga06G1937
GB_D06G1949	Ga06G1936
GB_D06G2008	Ga06G2019
GB_D06G0465	Ga06G0409
GB_D07G2106	Ga07G2022
GB_D07G2619	Ga07G2623
GB_D08G1731	Ga08G1649
GB_D08G0890	Ga08G0931
GB_D08G1984	Ga12G0664
GB_D09G1767	Ga04G0639
GB_D09G1063	Ga09G1094
GB_D09G1441	Ga09G1503
GB_D09G0395	Ga09G0455
GB_D09G0061	Ga09G0062
GB_D09G0069	Ga09G0068
GB_D09G1674	Ga09G1754
GB_D09G1767	Ga09G1964
GB_D10G2292	Ga10G0661
GB_D10G2364	Ga10G0566
GB_D10G2662	Ga10G0174
GB_D10G1563	Ga10G1449
GB_D10G1154	Ga10G2193
GB_D10G2708	Ga10G0012
GB_D11G0278	Ga11G3831
GB_D11G0403	Ga11G3707
GB_D11G0751	Ga11G3351
GB_D11G1728	Ga11G2320
GB_D11G2621	Ga11G1352
GB_D11G2622	Ga11G1351
GB_D12G2431	Ga12G0664
GB_D12G0458	Ga12G2637
GB_D12G0579	Ga12G2521
GB_D13G1556	Ga13G1625
GB_D13G1837	Ga13G1902
GB_D13G1948	Ga13G2032
GB_D13G0098	Ga13G0102
GB_D13G0167	Ga13G0186
GB_D13G0741	Ga13G0812
GB_D13G0794	Ga13G0888
GB_D13G0582	Ga13G0586
