# Supplementary material for: Genome-Wide Analysis of AAT Genes and Their Expression Profiling during Fiber Development in Cotton
Source: Plants (Basel). 2021 Nov 15;10(11):2461. doi: 10.3390/plants10112461 (PMC8619630; doi:10.3390/plants10112461)
Supplement: Supplementary file 1 [file plants-10-02461-s001.zip › Supplementary Table S18.xlsx]

## Sheet: Sheet1
Supplementary Table S18 The homologous AAT gene pairs between G. raimondii L.and G. barbadense L.
Protein identifer	Protein identifer
GB_A01G1262	Gorai.002G137400
GB_A01G1889	Gorai.002G195200
GB_A01G1902	Gorai.002G196200
GB_A01G1953	Gorai.002G202600
GB_A01G2165	Gorai.002G223200
GB_A01G2267	Gorai.002G233100
GB_A01G2553	Gorai.002G262100
GB_A02G1477	Gorai.002G056200
GB_A02G1148	Gorai.003G081400
GB_A02G2073	Gorai.003G001600
GB_A02G0867	Gorai.005G098500
GB_A02G1259	Gorai.013G109500
GB_A03G1564	Gorai.005G171700
GB_A03G2022	Gorai.005G217100
GB_A03G2367	Gorai.005G253300
GB_A03G2395	Gorai.005G256200
GB_A03G2511	Gorai.005G266600
GB_A04G0018	Gorai.009G453900
GB_A04G1062	Gorai.012G105000
GB_A04G1134	Gorai.012G112900
GB_A04G1247	Gorai.012G123900
GB_A04G1470	Gorai.012G148400
GB_A04G1558	Gorai.012G156700
GB_A04G1678	Gorai.012G170500
GB_A05G0007	Gorai.009G000400
GB_A05G2021	Gorai.009G207900
GB_A05G2180	Gorai.009G224500
GB_A05G2410	Gorai.009G248600
GB_A05G2691	Gorai.009G278100
GB_A05G3023	Gorai.009G311500
GB_A05G3134	Gorai.009G321600
GB_A05G3547	Gorai.012G079900
GB_A05G3649	Gorai.012G089200
GB_A05G3959	Gorai.012G054000
GB_A05G4113	Gorai.012G038000
GB_A05G4228	Gorai.012G025000
GB_A06G1878	Gorai.010G192600
GB_A06G1879	Gorai.010G192700
GB_A06G1941	Gorai.010G199600
GB_A06G0151	Gorai.010G016000
GB_A06G0271	Gorai.010G028400
GB_A06G0287	Gorai.010G029800
GB_A06G0468	Gorai.010G048200
GB_A07G2642	Gorai.001G268600
GB_A07G2034	Gorai.001G206000
GB_A08G1736	Gorai.004G165500
GB_A08G1995	Gorai.004G192000
GB_A08G0899	Gorai.004G094200
GB_A08G1995	Gorai.008G230700
GB_A09G0084	Gorai.006G006700
GB_A09G0091	Gorai.006G007300
GB_A09G1222	Gorai.006G108800
GB_A09G1598	Gorai.006G146500
GB_A09G0509	Gorai.006G039200
GB_A09G1834	Gorai.006G171300
GB_A09G1922	Gorai.006G181400
GB_A09G0206	Gorai.006G016700
GB_A10G2315	Gorai.011G229700
GB_A10G2407	Gorai.011G238000
GB_A10G1380	Gorai.011G160900
GB_A10G2698	Gorai.011G278700
GB_A10G2746	Gorai.011G283900
GB_A11G0277	Gorai.007G030200
GB_A11G0392	Gorai.007G042100
GB_A11G1678	Gorai.007G178200
GB_A11G2607	Gorai.007G255700
GB_A11G2608	Gorai.007G255800
GB_A12G2426	Gorai.008G230700
GB_A12G2638	Gorai.008G252900
GB_A12G0461	Gorai.008G047100
GB_A12G0588	Gorai.008G059300
GB_A13G0096	Gorai.013G011200
GB_A13G0170	Gorai.013G018900
GB_A13G0245	Gorai.013G025600
GB_A13G1630	Gorai.013G148600
GB_A13G1632	Gorai.013G148800
GB_A13G1896	Gorai.013G176800
GB_A13G0841	Gorai.013G085800
GB_A13G2018	Gorai.013G195800
GB_A13G0715	Gorai.013G063900
GB_A13G0553	Gorai.013G080400
GB_D01G1356	Gorai.002G137400
GB_D01G1986	Gorai.002G195200
GB_D01G1997	Gorai.002G196200
GB_D01G2048	Gorai.002G202600
GB_D01G2351	Gorai.002G233100
GB_D01G2616	Gorai.002G262100
GB_D01G1618	Gorai.002G162700
GB_D01G2227	Gorai.002G224700
GB_D01G2246	Gorai.002G223200
GB_D02G1724	Gorai.005G171700
GB_D02G2180	Gorai.005G217100
GB_D02G2505	Gorai.005G253300
GB_D02G2535	Gorai.005G256200
GB_D02G2642	Gorai.005G266500
GB_D02G2643	Gorai.005G266600
GB_D03G0691	Gorai.002G056200
GB_D03G0010	Gorai.003G001600
GB_D03G0859	Gorai.003G086300
GB_D03G0719	Gorai.013G109500
GB_D04G0855	Gorai.006G039200
GB_D04G1514	Gorai.006G181400
GB_D04G0230	Gorai.012G025000
GB_D04G0358	Gorai.012G038000
GB_D04G0503	Gorai.012G054000
GB_D04G0724	Gorai.012G076100
GB_D04G0759	Gorai.012G079900
GB_D04G0855	Gorai.012G089200
GB_D04G1514	Gorai.012G112900
GB_D04G1625	Gorai.012G123900
GB_D04G1861	Gorai.012G148400
GB_D04G1940	Gorai.012G156700
GB_D04G2072	Gorai.012G170500
GB_D05G0005	Gorai.009G000400
GB_D05G2045	Gorai.009G207900
GB_D05G2200	Gorai.009G224500
GB_D05G2415	Gorai.009G248600
GB_D05G2690	Gorai.009G278100
GB_D05G3003	Gorai.009G311500
GB_D05G3106	Gorai.009G321600
GB_D05G4066	Gorai.009G453900
GB_D06G1948	Gorai.010G192600
GB_D06G1949	Gorai.010G192700
GB_D06G2008	Gorai.010G199600
GB_D06G0151	Gorai.010G016000
GB_D06G0265	Gorai.010G028400
GB_D06G0280	Gorai.010G029800
GB_D06G0465	Gorai.010G048200
GB_D07G2106	Gorai.001G206000
GB_D07G2619	Gorai.001G268600
GB_D08G1731	Gorai.004G165500
GB_D08G1984	Gorai.004G192000
GB_D08G0890	Gorai.004G094200
GB_D08G1984	Gorai.008G230700
GB_D09G0061	Gorai.006G006700
GB_D09G0069	Gorai.006G007300
GB_D09G0162	Gorai.006G016700
GB_D09G0395	Gorai.006G039200
GB_D09G1063	Gorai.006G108800
GB_D09G1441	Gorai.006G146500
GB_D09G1674	Gorai.006G171300
GB_D09G1767	Gorai.006G181400
GB_D09G0395	Gorai.012G089200
GB_D10G1154	Gorai.011G117200
GB_D10G1563	Gorai.011G160900
GB_D10G2292	Gorai.011G229700
GB_D10G2364	Gorai.011G238000
GB_D10G2662	Gorai.011G278700
GB_D10G2708	Gorai.011G283900
GB_D11G0278	Gorai.007G030200
GB_D11G0403	Gorai.007G042100
GB_D11G0751	Gorai.007G078900
GB_D11G1728	Gorai.007G178200
GB_D11G2621	Gorai.007G255700
GB_D11G2622	Gorai.007G255800
GB_D12G2431	Gorai.004G192000
GB_D12G0458	Gorai.008G047100
GB_D12G0579	Gorai.008G059300
GB_D12G2431	Gorai.008G230700
GB_D13G0098	Gorai.013G011200
GB_D13G0167	Gorai.013G018900
GB_D13G0231	Gorai.013G025600
GB_D13G0467	Gorai.013G052100
GB_D13G0582	Gorai.013G063900
GB_D13G0741	Gorai.013G080400
GB_D13G0794	Gorai.013G085800
GB_D13G1556	Gorai.013G148600
GB_D13G1558	Gorai.013G148800
GB_D13G1837	Gorai.013G176800
GB_D13G1948	Gorai.013G195800
