# Supplementary material for: Genome-Wide Analysis of AAT Genes and Their Expression Profiling during Fiber Development in Cotton
Source: Plants (Basel). 2021 Nov 15;10(11):2461. doi: 10.3390/plants10112461 (PMC8619630; doi:10.3390/plants10112461)
Supplement: Supplementary file 1 [file plants-10-02461-s001.zip › Supplementary Table S19.xlsx]

## Sheet: Sheet1
Supplementary Table S19 The homologous AAT gene pairs between G. arboreum L.and G. raimondii L.
Protein identifer	Protein identifer
Ga01G1374	Gorai.002G137400
Ga01G1747	Gorai.003G081400
Ga02G1091	Gorai.002G195200
Ga02G1104	Gorai.002G196200
Ga02G1164	Gorai.002G202500
Ga02G1165	Gorai.002G202600
Ga02G1384	Gorai.002G223200
Ga02G1404	Gorai.002G224700
Ga02G1493	Gorai.002G233100
Ga02G0610	Gorai.002G056200
Ga02G0013	Gorai.003G001600
Ga02G0801	Gorai.013G109500
Ga03G1725	Gorai.005G171700
Ga03G2261	Gorai.005G217100
Ga03G2632	Gorai.005G253300
Ga03G2663	Gorai.005G256200
Ga03G2775	Gorai.005G266500
Ga03G2776	Gorai.005G266600
Ga03G0938	Gorai.005G098500
Ga04G0639	Gorai.006G181400
Ga04G1205	Gorai.012G089200
Ga04G1317	Gorai.012G079900
Ga04G1362	Gorai.012G076100
Ga04G1589	Gorai.012G054000
Ga04G1768	Gorai.012G038000
Ga04G1888	Gorai.012G025000
Ga04G0067	Gorai.012G170500
Ga04G0523	Gorai.012G123900
Ga04G0639	Gorai.012G112900
Ga04G0721	Gorai.012G105000
Ga04G0247	Gorai.012G156700
Ga04G0329	Gorai.012G148400
Ga05G2808	Gorai.009G278100
Ga05G3167	Gorai.009G311500
Ga05G3308	Gorai.009G321600
Ga05G2110	Gorai.009G207900
Ga05G2281	Gorai.009G224500
Ga05G2526	Gorai.009G248600
Ga06G0169	Gorai.010G016000
Ga06G0280	Gorai.010G028400
Ga06G0409	Gorai.010G048200
Ga06G1936	Gorai.010G192700
Ga06G1937	Gorai.010G192600
Ga06G2019	Gorai.010G199600
Ga07G2623	Gorai.001G268600
Ga07G2624	Gorai.001G268700
Ga07G2022	Gorai.001G206000
Ga08G0931	Gorai.004G094200
Ga08G1649	Gorai.004G165500
Ga09G1964	Gorai.006G181400
Ga09G0455	Gorai.006G039200
Ga09G1094	Gorai.006G108800
Ga09G1503	Gorai.006G146500
Ga09G1754	Gorai.006G171300
Ga09G0062	Gorai.006G006700
Ga09G0068	Gorai.006G007300
Ga09G1964	Gorai.012G112900
Ga10G0174	Gorai.011G278700
Ga10G0566	Gorai.011G238000
Ga10G0661	Gorai.011G229700
Ga10G2193	Gorai.011G117200
Ga10G0012	Gorai.011G283900
Ga10G1449	Gorai.011G160900
Ga11G2320	Gorai.007G178200
Ga11G3351	Gorai.007G078900
Ga11G3707	Gorai.007G042100
Ga11G3831	Gorai.007G030200
Ga11G1351	Gorai.007G255800
Ga11G1352	Gorai.007G255700
Ga12G0664	Gorai.004G192000
Ga12G0449	Gorai.008G252900
Ga12G0664	Gorai.008G230700
Ga12G2521	Gorai.008G059300
Ga12G2612	Gorai.008G051200
Ga12G2637	Gorai.008G047100
Ga13G0888	Gorai.013G085800
Ga13G0102	Gorai.013G011200
Ga13G0186	Gorai.013G018900
Ga13G1625	Gorai.013G148600
Ga13G1627	Gorai.013G148800
Ga13G1902	Gorai.013G176800
Ga13G0498	Gorai.013G052100
Ga13G0586	Gorai.013G063900
Ga13G0812	Gorai.013G080400
Ga13G2032	Gorai.013G195800
Ga14G0080	Gorai.002G262100
