# Supplementary material for: Genome-Wide Analysis of AAT Genes and Their Expression Profiling during Fiber Development in Cotton
Source: Plants (Basel). 2021 Nov 15;10(11):2461. doi: 10.3390/plants10112461 (PMC8619630; doi:10.3390/plants10112461)
Supplement: Supplementary file 1 [file plants-10-02461-s001.zip › Supplementary Table S2.xlsx]

## Sheet: Sheet1
Supplementary Table S2 Identification of AAT genes in G. barbadense L.
Protein identifera	Geneb	Chromosome locationc
GB_A01G1262	GbAAT1	A01:31545846,31549403
GB_A01G1725	GbAAT2	A01:88271436,88271882
GB_A01G1889	GbAAT3	A01:102357770,102361264
GB_A01G1902	GbAAT4	A01:102664249,102666321
GB_A01G1953	GbAAT5	A01:104660883,104716661
GB_A01G2165	GbAAT6	A01:109305689,109307503
GB_A01G2183	GbAAT7	A01:109731094,109732030
GB_A01G2267	GbAAT8	A01:111236751,111238214
GB_A01G2553	GbAAT9	A01:115065044,115068869
GB_A02G0867	GbAAT10	A02:18801218,18803439
GB_A02G1148	GbAAT11	A02:45772111,45774822
GB_A02G1259	GbAAT12	A02:62754533,62756146
GB_A02G1260	GbAAT13	A02:62753758,62754389
GB_A02G1303	GbAAT14	A02:56376231,56381667
GB_A02G1477	GbAAT15	A02:83585006,83586475
GB_A02G2073	GbAAT16	A02:101969395,101970669
GB_A03G1564	GbAAT17	A03:88213515,88215313
GB_A03G2022	GbAAT18	A03:102652091,102653848
GB_A03G2367	GbAAT19	A03:106478089,106482164
GB_A03G2395	GbAAT20	A03:106706204,106708091
GB_A03G2510	GbAAT21	A03:107457353,107458360
GB_A03G2511	GbAAT22	A03:107461982,107467905
GB_A04G0018	GbAAT23	A04:227562,253213
GB_A04G1062	GbAAT24	A04:67177081,67179697
GB_A04G1134	GbAAT25	A04:70485994,70489108
GB_A04G1247	GbAAT26	A04:74172026,74181579
GB_A04G1470	GbAAT27	A04:78551180,78553503
GB_A04G1558	GbAAT28	A04:79348895,79350448
GB_A04G1678	GbAAT29	A04:80598275,80600668
GB_A05G0007	GbAAT30	A05:138826,140244
GB_A05G2021	GbAAT31	A05:19511244,19514613
GB_A05G2180	GbAAT32	A05:21081267,21083976
GB_A05G2410	GbAAT33	A05:24039187,24043227
GB_A05G2691	GbAAT34	A05:28788437,28795756
GB_A05G3023	GbAAT35	A05:37353586,37360711
GB_A05G3134	GbAAT36	A05:41493195,41497204
GB_A05G3506	GbAAT37	A05:74506758,74510110
GB_A05G3547	GbAAT38	A05:76650929,76652716
GB_A05G3649	GbAAT39	A05:80698234,80700754
GB_A05G3958	GbAAT40	A05:98992367,98993381
GB_A05G3959	GbAAT41	A05:99092239,99094148
GB_A05G4113	GbAAT42	A05:102169479,102171310
GB_A05G4228	GbAAT43	A05:104101956,104104643
GB_A06G0151	GbAAT44	A06:1433371,1436867
GB_A06G0271	GbAAT45	A06:2810050,2813667
GB_A06G0287	GbAAT46	A06:2966053,2969461
GB_A06G0468	GbAAT47	A06:6725372,6727417
GB_A06G1878	GbAAT48	A06:110581707,110583776
GB_A06G1879	GbAAT49	A06:110588618,110590481
GB_A06G1941	GbAAT50	A06:111733460,111739689
GB_A07G2034	GbAAT51	A07:77652987,77655479
GB_A07G2460	GbAAT52	A07:91541884,91543737
GB_A07G2642	GbAAT53	A07:94162715,94169233
GB_A08G0814	GbAAT54	A08:14561684,14562352
GB_A08G0899	GbAAT55	A08:19113751,19115142
GB_A08G1736	GbAAT56	A08:99974335,99978677
GB_A08G1995	GbAAT57	A08:106820214,106823098
GB_A09G0084	GbAAT58	A09:1465388,1469163
GB_A09G0091	GbAAT59	A09:1584888,1587758
GB_A09G0206	GbAAT60	A09:4001146,4003225
GB_A09G0509	GbAAT61	A09:14650445,14654706
GB_A09G0613	GbAAT62	A09:26615032,26615460
GB_A09G1222	GbAAT63	A09:59361618,59365769
GB_A09G1598	GbAAT64	A09:66660100,66662222
GB_A09G1834	GbAAT65	A09:70142068,70144963
GB_A09G1922	GbAAT66	A09:70951186,70954703
GB_A10G0688	GbAAT67	A10:8279269,8281846
GB_A10G1380	GbAAT68	A10:60090261,60097820
GB_A10G2315	GbAAT69	A10:102293936,102296595
GB_A10G2407	GbAAT70	A10:104559306,104563850
GB_A10G2698	GbAAT71	A10:109526789,109529824
GB_A10G2746	GbAAT72	A10:110477816,110480798
GB_A11G0277	GbAAT73	A11:2501399,2503006
GB_A11G0392	GbAAT74	A11:3463181,3470846
GB_A11G1678	GbAAT75	A11:20193505,20195720
GB_A11G2476	GbAAT76	A11:71956695,71956985
GB_A11G2607	GbAAT77	A11:86264596,86269764
GB_A11G2608	GbAAT78	A11:86362104,86366551
GB_A12G0461	GbAAT79	A12:8335483,8341518
GB_A12G0502	GbAAT80	A12:9638353,9640110
GB_A12G0588	GbAAT81	A12:12589270,12591293
GB_A12G2426	GbAAT82	A12:95652329,95654796
GB_A12G2638	GbAAT83	A12:97943572,97946884
GB_A13G0096	GbAAT84	A13:936263,939462
GB_A13G0170	GbAAT85	A13:1709696,1711928
GB_A13G0245	GbAAT86	A13:2614955,2617614
GB_A13G0480	GbAAT87	A13:5983502,5985486
GB_A13G0539	GbAAT88	A13:8622217,8622900
GB_A13G0553	GbAAT89	A13:9769975,9771854
GB_A13G0715	GbAAT90	A13:14175540,14177767
GB_A13G0841	GbAAT91	A13:20531518,20533153
GB_A13G1630	GbAAT92	A13:93014674,93018210
GB_A13G1632	GbAAT93	A13:93054051,93056692
GB_A13G1896	GbAAT94	A13:100004904,100006628
GB_A13G2018	GbAAT95	A13:103049527,103054859
GB_A13G2027	GbAAT96	A13:103524700,103525146
GB_D01G1356	GbAAT97	D01:22705843,22709404
GB_D01G1618	GbAAT98	D01:38366380,38368158
GB_D01G1986	GbAAT99	D01:53539745,53543197
GB_D01G1997	GbAAT100	D01:53857229,53859305
GB_D01G2048	GbAAT101	D01:55188429,55257979
GB_D01G2227	GbAAT102	D01:58288521,58294335
GB_D01G2246	GbAAT103	D01:58507451,58509266
GB_D01G2351	GbAAT104	D01:60125240,60126711
GB_D01G2616	GbAAT105	D01:63139930,63143933
GB_D02G0939	GbAAT106	D02:15601685,15602704
GB_D02G1724	GbAAT107	D02:54739186,54740986
GB_D02G2180	GbAAT108	D02:64636463,64638220
GB_D02G2505	GbAAT109	D02:67818330,67822363
GB_D02G2535	GbAAT110	D02:68044597,68046484
GB_D02G2642	GbAAT111	D02:68687357,68689698
GB_D02G2643	GbAAT112	D02:68691939,68702129
GB_D03G0010	GbAAT113	D03:102235,103509
GB_D03G0691	GbAAT114	D03:21419478,21420980
GB_D03G0719	GbAAT115	D03:19856685,19859225
GB_D03G0859	GbAAT116	D03:29935099,29940558
GB_D03G0940	GbAAT117	D03:33204269,33206199
GB_D03G0941	GbAAT118	D03:33206278,33206514
GB_D04G0230	GbAAT119	D04:3040466,3043324
GB_D04G0358	GbAAT120	D04:4729290,4731122
GB_D04G0502	GbAAT121	D04:7171436,7172828
GB_D04G0503	GbAAT122	D04:7251324,7268455
GB_D04G0724	GbAAT123	D04:12079300,12082578
GB_D04G0759	GbAAT124	D04:13277204,13278990
GB_D04G0855	GbAAT125	D04:15587398,15589934
GB_D04G1433	GbAAT126	D04:45206157,45208755
GB_D04G1514	GbAAT127	D04:47641442,47644550
GB_D04G1625	GbAAT128	D04:50313108,50322761
GB_D04G1861	GbAAT129	D04:54007903,54010297
GB_D04G1940	GbAAT130	D04:54828124,54829674
GB_D04G2072	GbAAT131	D04:55871364,55873734
GB_D05G0005	GbAAT132	D05:125116,126410
GB_D05G2045	GbAAT133	D05:17574524,17577759
GB_D05G2200	GbAAT134	D05:19106196,19109568
GB_D05G2415	GbAAT135	D05:21720570,21724076
GB_D05G2690	GbAAT136	D05:25058429,25060814
GB_D05G3003	GbAAT137	D05:30884001,30890888
GB_D05G3106	GbAAT138	D05:33400258,33404245
GB_D05G4066	GbAAT139	D05:66312096,66323405
GB_D06G0151	GbAAT140	D06:1411370,1414840
GB_D06G0265	GbAAT141	D06:2557587,2561212
GB_D06G0280	GbAAT142	D06:2712781,2716190
GB_D06G0465	GbAAT143	D06:5485793,5487829
GB_D06G1269	GbAAT144	D06:27020490,27021911
GB_D06G1948	GbAAT145	D06:55685178,55687258
GB_D06G1949	GbAAT146	D06:55689798,55691486
GB_D06G2008	GbAAT147	D06:56686697,56688741
GB_D07G2106	GbAAT148	D07:45623682,45626170
GB_D07G2432	GbAAT149	D07:53539661,53541518
GB_D07G2619	GbAAT150	D07:56044088,56050288
GB_D08G0890	GbAAT151	D08:14897561,14898961
GB_D08G1731	GbAAT152	D08:51350087,51353272
GB_D08G1984	GbAAT153	D08:56066555,56069443
GB_D09G0061	GbAAT154	D09:1294259,1298042
GB_D09G0069	GbAAT155	D09:1478444,1481333
GB_D09G0162	GbAAT156	D09:3627066,3629152
GB_D09G0395	GbAAT157	D09:12749384,12754456
GB_D09G1063	GbAAT158	D09:37189432,37200849
GB_D09G1441	GbAAT159	D09:42510823,42512934
GB_D09G1674	GbAAT160	D09:45250632,45253496
GB_D09G1767	GbAAT161	D09:46137575,46141076
GB_D09G2648	GbAAT162	scaffold2051_obj_D09:524,1820
GB_D10G1154	GbAAT163	D10:15959023,15961624
GB_D10G1563	GbAAT164	D10:30311157,30313335
GB_D10G2292	GbAAT165	D10:57362621,57365038
GB_D10G2364	GbAAT166	D10:59037549,59041968
GB_D10G2662	GbAAT167	D10:64527249,64530464
GB_D10G2708	GbAAT168	D10:65704912,65707898
GB_D11G0278	GbAAT169	D11:2243560,2245633
GB_D11G0403	GbAAT170	D11:3175596,3178396
GB_D11G0751	GbAAT171	D11:6034859,6036473
GB_D11G1728	GbAAT172	D11:17183950,17186150
GB_D11G2621	GbAAT173	D11:51785382,51790586
GB_D11G2622	GbAAT174	D11:51866171,51870610
GB_D12G0073	GbAAT175	D12:870344,872101
GB_D12G0458	GbAAT176	D12:6395636,6401726
GB_D12G0579	GbAAT177	D12:9418062,9420085
GB_D12G2431	GbAAT178	D12:55048834,55051475
GB_D12G2644	GbAAT179	D12:57182031,57182627
GB_D13G0098	GbAAT180	D13:785731,788866
GB_D13G0167	GbAAT181	D13:1359217,1361434
GB_D13G0231	GbAAT182	D13:2011387,2014046
GB_D13G0467	GbAAT183	D13:4986571,4988577
GB_D13G0582	GbAAT184	D13:7151641,7153815
GB_D13G0741	GbAAT185	D13:10657035,10658911
GB_D13G0794	GbAAT186	D13:12588795,12590421
GB_D13G1556	GbAAT187	D13:44019723,44023288
GB_D13G1558	GbAAT188	D13:44057537,44064136
GB_D13G1837	GbAAT189	D13:50131676,50133400
GB_D13G1948	GbAAT190	D13:52616294,52621678
a Protein identity number of AAT assigned by CottonFGD(http://www.cottonfgd.org/).
b Systematic designation given to Gossypium barbadense L. AAT genes.
c Chromosomal localization of Gossypium barbadense L. AAT genes.
