# Supplementary material for: Genome-Wide Analysis of AAT Genes and Their Expression Profiling during Fiber Development in Cotton
Source: Plants (Basel). 2021 Nov 15;10(11):2461. doi: 10.3390/plants10112461 (PMC8619630; doi:10.3390/plants10112461)
Supplement: Supplementary file 1 [file plants-10-02461-s001.zip › Supplementary Table S20.xlsx]

## Sheet: Sheet1
Supplementary Table S20 The homologous AAT gene pairs between G. hirsutum L. and G. barbadense L.
Protein identifer	Protein identifer
Ghir_A01G011250	GB_A01G1262
Ghir_A01G014590	GB_A01G1725
Ghir_A01G015870	GB_A01G1889
Ghir_A01G016500	GB_A01G1953
Ghir_A01G018350	GB_A01G2165
Ghir_A01G018520	GB_A01G2183
Ghir_A01G019270	GB_A01G2267
Ghir_A01G022010	GB_A01G2553
Ghir_A01G019270	GB_D01G2351
Ghir_A01G022010	GB_D01G2616
Ghir_A01G011250	GB_D01G1356
Ghir_A01G015870	GB_D01G1986
Ghir_A01G016500	GB_D01G2048
Ghir_A01G018350	GB_D01G2246
Ghir_A02G008580	GB_A02G0867
Ghir_A02G010940	GB_A02G1148
Ghir_A02G011630	GB_A02G1303
Ghir_A02G011880	GB_A02G1259
Ghir_A02G013680	GB_A02G1477
Ghir_A02G019440	GB_A02G2073
Ghir_A02G019440	GB_D03G0010
Ghir_A02G013680	GB_D03G0691
Ghir_A03G014380	GB_A03G1564
Ghir_A03G018820	GB_A03G2022
Ghir_A03G022190	GB_A03G2367
Ghir_A03G022480	GB_A03G2395
Ghir_A03G014380	GB_D02G1724
Ghir_A03G018820	GB_D02G2180
Ghir_A03G022190	GB_D02G2505
Ghir_A03G023430	GB_D02G2642
Ghir_A04G000290	GB_A04G0018
Ghir_A04G009740	GB_A04G1134
Ghir_A04G010740	GB_A04G1247
Ghir_A04G012930	GB_A04G1470
Ghir_A04G013700	GB_A04G1558
Ghir_A04G014650	GB_A04G1678
Ghir_A04G009080	GB_D04G1433
Ghir_A04G009740	GB_D04G1514
Ghir_A04G010740	GB_D04G1625
Ghir_A04G012930	GB_D04G1861
Ghir_A04G013700	GB_D04G1940
Ghir_A04G014650	GB_D04G2072
Ghir_A04G000290	GB_D05G4066
Ghir_A05G037900	GB_A05G3958
Ghir_A05G037910	GB_A05G3959
Ghir_A05G039420	GB_A05G4113
Ghir_A05G026860	GB_A05G2691
Ghir_A05G030040	GB_A05G3023
Ghir_A05G031160	GB_A05G3134
Ghir_A05G000060	GB_A05G0007
Ghir_A05G020380	GB_A05G2021
Ghir_A05G024270	GB_A05G2410
Ghir_A05G034110	GB_D04G0724
Ghir_A05G037910	GB_D04G0503
Ghir_A05G039420	GB_D04G0358
Ghir_A05G020380	GB_D05G2045
Ghir_A05G024270	GB_D05G2415
Ghir_A05G026860	GB_D05G2690
Ghir_A05G030040	GB_D05G3003
Ghir_A05G031160	GB_D05G3106
Ghir_A06G017130	GB_A06G1878
Ghir_A06G017140	GB_A06G1879
Ghir_A06G017740	GB_A06G1941
Ghir_A06G001430	GB_A06G0151
Ghir_A06G002710	GB_A06G0287
Ghir_A06G017130	GB_D06G1948
Ghir_A06G017140	GB_D06G1949
Ghir_A06G017740	GB_D06G2008
Ghir_A06G001430	GB_D06G0151
Ghir_A06G002710	GB_D06G0280
Ghir_A07G018950	GB_A07G2034
Ghir_A07G022620	GB_A07G2460
Ghir_A07G024360	GB_A07G2642
Ghir_A07G018950	GB_D07G2106
Ghir_A07G024360	GB_D07G2619
Ghir_A08G014700	GB_A08G1736
Ghir_A08G017140	GB_A08G1995
Ghir_A08G014700	GB_D08G1731
Ghir_A08G017140	GB_D08G1984
Ghir_A09G003730	GB_A09G0509
Ghir_A09G004690	GB_A09G0613
Ghir_A09G014060	GB_A09G1598
Ghir_A09G016310	GB_A09G1834
Ghir_A09G000600	GB_A09G0084
Ghir_A09G000660	GB_A09G0091
Ghir_A09G014060	GB_D09G1441
Ghir_A09G016310	GB_D09G1674
Ghir_A09G000600	GB_D09G0061
Ghir_A09G000660	GB_D09G0069
Ghir_A09G003730	GB_D09G0395
Ghir_A10G012420	GB_A10G1380
Ghir_A10G020140	GB_A10G2315
Ghir_A10G023320	GB_A10G2698
Ghir_A10G023750	GB_A10G2746
Ghir_A10G020140	GB_D10G2292
Ghir_A10G023320	GB_D10G2662
Ghir_A10G023750	GB_D10G2708
Ghir_A10G012420	GB_D10G1563
Ghir_A11G002910	GB_A11G0277
Ghir_A11G004110	GB_A11G0392
Ghir_A11G016950	GB_A11G1678
Ghir_A11G025010	GB_A11G2607
Ghir_A11G025020	GB_A11G2608
Ghir_A11G025010	GB_D11G2621
Ghir_A11G025020	GB_D11G2622
Ghir_A11G002910	GB_D11G0278
Ghir_A11G004110	GB_D11G0403
Ghir_A11G007590	GB_D11G0751
Ghir_A11G016950	GB_D11G1728
Ghir_A12G022590	GB_A08G1995
Ghir_A12G004640	GB_A12G0461
Ghir_A12G005030	GB_A12G0502
Ghir_A12G005820	GB_A12G0588
Ghir_A12G022590	GB_A12G2426
Ghir_A12G024790	GB_A12G2638
Ghir_A12G022590	GB_D08G1984
Ghir_A12G022590	GB_D12G2431
Ghir_A12G004640	GB_D12G0458
Ghir_A12G005820	GB_D12G0579
Ghir_A13G001500	GB_A13G0170
Ghir_A13G002180	GB_A13G0245
Ghir_A13G005110	GB_A13G0539
Ghir_A13G005220	GB_A13G0553
Ghir_A13G006530	GB_A13G0715
Ghir_A13G007550	GB_A13G0841
Ghir_A13G013440	GB_A13G1630
Ghir_A13G013460	GB_A13G1632
Ghir_A13G017210	GB_A13G2018
Ghir_A13G005220	GB_D13G0741
Ghir_A13G006530	GB_D13G0582
Ghir_A13G013440	GB_D13G1556
Ghir_A13G013460	GB_D13G1558
Ghir_A13G017210	GB_D13G1948
Ghir_A13G001500	GB_D13G0167
Ghir_A13G002180	GB_D13G0231
Ghir_A13G004650	GB_D13G0467
Ghir_A13G007550	GB_D13G0794
Ghir_D01G012320	GB_A01G1262
Ghir_D01G020750	GB_A01G2267
Ghir_D01G023540	GB_A01G2553
Ghir_D01G017380	GB_A01G1889
Ghir_D01G017500	GB_A01G1902
Ghir_D01G018040	GB_A01G1953
Ghir_D01G014300	GB_D01G1618
Ghir_D01G017380	GB_D01G1986
Ghir_D01G017500	GB_D01G1997
Ghir_D01G018040	GB_D01G2048
Ghir_D01G020750	GB_D01G2351
Ghir_D01G023540	GB_D01G2616
Ghir_D01G012320	GB_D01G1356
Ghir_D02G015770	GB_A03G1564
Ghir_D02G020190	GB_A03G2022
Ghir_D02G023930	GB_A03G2395
Ghir_D02G024830	GB_A03G2510
Ghir_D02G024840	GB_A03G2511
Ghir_D02G015770	GB_D02G1724
Ghir_D02G020190	GB_D02G2180
Ghir_D02G023930	GB_D02G2535
Ghir_D02G024840	GB_D02G2643
Ghir_D02G024940	GB_D02G2642
Ghir_D03G000130	GB_A02G2073
Ghir_D03G008980	GB_A02G1148
Ghir_D03G007070	GB_A02G1477
Ghir_D03G000130	GB_D03G0010
Ghir_D03G006850	GB_D03G0719
Ghir_D03G007070	GB_D03G0691
Ghir_D03G008080	GB_D03G0859
Ghir_D03G008980	GB_D03G0940
Ghir_D04G013220	GB_A04G1062
Ghir_D04G017270	GB_A04G1470
Ghir_D04G018110	GB_A04G1558
Ghir_D04G019330	GB_A04G1678
Ghir_D04G007550	GB_A05G3547
Ghir_D04G008430	GB_A05G3649
Ghir_D04G002300	GB_A05G4228
Ghir_D04G003650	GB_A05G4113
Ghir_D04G005160	GB_A05G3959
Ghir_D04G002300	GB_D04G0230
Ghir_D04G003650	GB_D04G0358
Ghir_D04G005160	GB_D04G0503
Ghir_D04G007210	GB_D04G0724
Ghir_D04G007550	GB_D04G0759
Ghir_D04G008430	GB_D04G0855
Ghir_D04G017270	GB_D04G1861
Ghir_D04G018110	GB_D04G1940
Ghir_D04G019330	GB_D04G2072
Ghir_D04G008430	GB_D09G0395
Ghir_D05G039270	GB_A04G0018
Ghir_D05G020340	GB_A05G2021
Ghir_D05G021870	GB_A05G2180
Ghir_D05G024120	GB_A05G2410
Ghir_D05G026880	GB_A05G2691
Ghir_D05G030100	GB_A05G3023
Ghir_D05G031040	GB_A05G3134
Ghir_D05G000210	GB_A05G0007
Ghir_D05G000210	GB_D05G0005
Ghir_D05G020340	GB_D05G2045
Ghir_D05G021870	GB_D05G2200
Ghir_D05G024120	GB_D05G2415
Ghir_D05G026880	GB_D05G2690
Ghir_D05G030100	GB_D05G3003
Ghir_D05G031040	GB_D05G3106
Ghir_D05G039270	GB_D05G4066
Ghir_D06G001290	GB_A06G0151
Ghir_D06G002430	GB_A06G0271
Ghir_D06G002580	GB_A06G0287
Ghir_D06G004490	GB_A06G0468
Ghir_D06G018060	GB_A06G1878
Ghir_D06G018070	GB_A06G1879
Ghir_D06G018660	GB_A06G1941
Ghir_D06G001290	GB_D06G0151
Ghir_D06G002430	GB_D06G0265
Ghir_D06G002580	GB_D06G0280
Ghir_D06G004490	GB_D06G0465
Ghir_D06G018060	GB_D06G1948
Ghir_D06G018070	GB_D06G1949
Ghir_D06G018660	GB_D06G2008
Ghir_D07G022710	GB_A07G2460
Ghir_D07G024410	GB_A07G2642
Ghir_D07G019390	GB_A07G2034
Ghir_D07G019390	GB_D07G2106
Ghir_D07G024410	GB_D07G2619
Ghir_D08G008590	GB_A08G0899
Ghir_D08G015510	GB_A08G1736
Ghir_D08G017980	GB_A08G1995
Ghir_D08G015510	GB_D08G1731
Ghir_D08G017980	GB_D08G1984
Ghir_D08G008590	GB_D08G0890
Ghir_D08G017980	GB_D12G2431
Ghir_D09G016730	GB_A04G1134
Ghir_D09G009810	GB_A09G1222
Ghir_D09G013520	GB_A09G1598
Ghir_D09G015790	GB_A09G1834
Ghir_D09G016730	GB_A09G1922
Ghir_D09G003660	GB_A09G0509
Ghir_D09G000550	GB_A09G0084
Ghir_D09G001520	GB_A09G0206
Ghir_D09G000550	GB_D09G0061
Ghir_D09G001520	GB_D09G0162
Ghir_D09G003660	GB_D09G0395
Ghir_D09G009810	GB_D09G1063
Ghir_D09G013520	GB_D09G1441
Ghir_D09G015790	GB_D09G1674
Ghir_D09G016730	GB_D09G1767
Ghir_D10G025880	GB_A10G2698
Ghir_D10G026220	GB_A10G2746
Ghir_D10G015330	GB_A10G1380
Ghir_D10G021840	GB_A10G2315
Ghir_D10G022620	GB_A10G2407
Ghir_D10G011370	GB_D10G1154
Ghir_D10G015330	GB_D10G1563
Ghir_D10G021840	GB_D10G2292
Ghir_D10G022620	GB_D10G2364
Ghir_D10G025880	GB_D10G2662
Ghir_D10G026220	GB_D10G2708
Ghir_D11G002920	GB_A11G0277
Ghir_D11G004050	GB_A11G0392
Ghir_D11G017040	GB_A11G1678
Ghir_D11G025160	GB_A11G2607
Ghir_D11G025170	GB_A11G2608
Ghir_D11G002920	GB_D11G0278
Ghir_D11G004050	GB_D11G0403
Ghir_D11G017040	GB_D11G1728
Ghir_D11G025160	GB_D11G2621
Ghir_D11G025170	GB_D11G2622
Ghir_D12G022560	GB_A08G1995
Ghir_D12G022560	GB_A12G2426
Ghir_D12G024770	GB_A12G2638
Ghir_D12G004570	GB_A12G0461
Ghir_D12G005810	GB_A12G0588
Ghir_D12G022560	GB_D08G1984
Ghir_D12G000750	GB_D12G0073
Ghir_D12G004570	GB_D12G0458
Ghir_D12G005810	GB_D12G0579
Ghir_D12G022560	GB_D12G2431
Ghir_D13G007780	GB_A13G0841
Ghir_D13G005760	GB_A13G0715
Ghir_D13G001110	GB_A13G0096
Ghir_D13G001820	GB_A13G0170
Ghir_D13G002450	GB_A13G0245
Ghir_D13G014150	GB_A13G1630
Ghir_D13G016660	GB_A13G1896
Ghir_D13G017880	GB_A13G2018
Ghir_D13G007290	GB_A13G0553
Ghir_D13G014150	GB_D13G1556
Ghir_D13G014170	GB_D13G1558
Ghir_D13G016660	GB_D13G1837
Ghir_D13G017880	GB_D13G1948
Ghir_D13G001110	GB_D13G0098
Ghir_D13G001820	GB_D13G0167
Ghir_D13G002450	GB_D13G0231
Ghir_D13G004760	GB_D13G0467
Ghir_D13G005760	GB_D13G0582
Ghir_D13G007290	GB_D13G0741
Ghir_D13G007780	GB_D13G0794
