# Supplementary material for: Genome-Wide Analysis of AAT Genes and Their Expression Profiling during Fiber Development in Cotton
Source: Plants (Basel). 2021 Nov 15;10(11):2461. doi: 10.3390/plants10112461 (PMC8619630; doi:10.3390/plants10112461)
Supplement: Supplementary file 1 [file plants-10-02461-s001.zip › Supplementary Table S21.xlsx]

## Sheet: Sheet1
Supplementary Table S21 The number of genome-wide duplication gene pairs between four Gossipium species
synteny	Gh-Ga	Gh-Gr	Gb-Ga	Gb-Gr	Gh-Gb	Ga-Gr
GWD gene pairs	145	151	154	170	295	86
GWD: genome-wide duplication
