# Supplementary material for: Genome-Wide Analysis of AAT Genes and Their Expression Profiling during Fiber Development in Cotton
Source: Plants (Basel). 2021 Nov 15;10(11):2461. doi: 10.3390/plants10112461 (PMC8619630; doi:10.3390/plants10112461)
Supplement: Supplementary file 1 [file plants-10-02461-s001.zip › Supplementary Table S22.xlsx]

## Sheet: Sheet1
Supplementary Table S22 The conserved motifs in the promoters of 16 specific expressed GhAATs in fiber development
Rank	Motif	Name	P-value	log P-pvalue	% of Targets Sequences with Motif	# Background Sequences with Motif
1		PB0208.1_Zscan4_2/Jaspar(0.701)	1e-08	-18.53	0.5	0
2		AT3G25990(Trihelix)/colamp-AT3G25990-DAP-Seq(GSE60143)/Homer(0.761)	1e-06	-15.93	0.4375	0.0078
3		Foxf1(Forkhead)/Lung-Foxf1-ChIP-Seq(GSE77951)/Homer(0.709)	1e-06	-13.92	0.4375	0.0156
4		slp1/dmmpmm(Papatsenko)/fly(0.751)	1e-05	-13.43	0.375	0
5		Rbpj1(?)/Panc1-Rbpj1-ChIP-Seq(GSE47459)/Homer(0.726)	1e-05	-13.43	0.375	0.0073
6		Bcarx1(Homeobox)/Stomach-Barx1.3xFlag-ChIP-Seq(GSE69483)/Homer(0.722)	1e-05	-12.48	0.4375	0.0207
7		bHLH130(bHLH)/col-bHLH130-DAP-Seq(GSE60143)/Homer(0.871)	1e-05	-11.68	0.5	0.0523
8		dof42(C2C2dof)/col-dof42-DAP-Seq(GSE60143)/Homer(0.740)	1e-05	-11.55	0.375	0.0121
9		HOXA2(Homeobox)/mES-Hoxa2-ChIP-Seq(Donaldson_et_al.)/Homer(0.735)	0.0001	-11.01	0.3125	0
10		MATA1(MacIsaac)/Yeast(0.737)	0.0001	-11.01	0.3125	0
11		IRF3(IRF)/BMDM-Irf3-ChIP-Seq(GSE67343)/Homer(0.756)	0.0001	-11.01	0.3125	0
12		Dof2/MA0020.1/Jaspar(0.721)	0.0001	-10.24	0.375	0.0203
13		WRKY63/MA1092.1/Jaspar(0.737)	0.0001	-9.297	0.3125	0.0159
14		pho/dmmpmm(Bergman)/fly(0.683)	0.0001	-9.215	0.375	0.0337
15		PB0117.1_Eomes_2/Jaspar(0.767)	0.0001	-9.215	0.375	0.0273
16		Maz(Zf)/HepG2-Maz-ChIP-Seq(GSE31477)/Homer(0.889)	0.001	-8.676	0.25	0
17		PB0122.1_Foxk1_2/Jaspar(0.751)	0.001	-8.122	0.3125	0.0231
18		GATA14(C2C2gata)/col-GATA14-DAP-Seq(GSE60143)/Homer(0.811)	0.001	-8.122	0.3125	0.0221
19		Smad4/MA1153.1/Jaspar(0.711)	0.001	-7.147	0.25	0.0104
20		Pp_0206(RRM)/Physcomitrella_patens-RNCMPT00206-PBM/HughesRNA(0.732)	0.01	-6.487	0.3125	0.0433
21		AT5G25475(ABI3VP1)/col-AT5G25475-DAP-Seq(GSE60143)/Homer(0.841)	0.01	-6.413	0.1875	0.0073
22		HNRNPL(RRM)/Homo_sapiens-RNCMPT00091-PBM/HughesRNA(0.820)	0.01	-6.13	0.25	0.0227
23		MYB113/MA1181.1/Jaspar(0.748)	0.01	-4.752	0.25	0.0424
