# Supplementary material for: Genome-Wide Analysis of AAT Genes and Their Expression Profiling during Fiber Development in Cotton
Source: Plants (Basel). 2021 Nov 15;10(11):2461. doi: 10.3390/plants10112461 (PMC8619630; doi:10.3390/plants10112461)
Supplement: Supplementary file 1 [file plants-10-02461-s001.zip › Supplementary Table S23.xlsx]

## Sheet: Sheet1
Supplementary Table S23 A list of primers used in RT qPCR experiments.
Primer name	Primer sequence（5'-3'）
GhProT3_Forward	ATCAACCACCAGCCGGATTT
GhProT3_Reverse	GATCCGTAAGCCCAGTAGCC
GhLHT12_Forward	CTCAGCTTGCCCTATGCCAT
GhLHT12_Reverse	GGCAACACTACCCATCCTCC
GhLHT24_Forward	CCATGGTGACGATGACCCAA
GhLHT24_Reverse	ACACCTGCACCTATCATGGC
GhATLb11_Forward	ACGGGTGCATTTGAAGGTATTGGG
GhATLb11_Reverse	GGGTAGGGAAGACTGGATGAGAGC
GhATLb18_Forward	TTGTGTGCTTTGTGTTGGGC
GhATLb18_Reverse	AACCAGGCTTTAGTGGCGTT
GhHis3PF3	CGGTGGTGTGAAGAAGCCTCAT
GhHis3PR3	AATTTCACGAACAAGCCTCTGGAA
