# Supplementary material for: Genome-Wide Analysis of AAT Genes and Their Expression Profiling during Fiber Development in Cotton
Source: Plants (Basel). 2021 Nov 15;10(11):2461. doi: 10.3390/plants10112461 (PMC8619630; doi:10.3390/plants10112461)
Supplement: Supplementary file 1 [file plants-10-02461-s001.zip › Supplementary Table S24.xlsx]

## Sheet: KEGG Pathway items
Supplementary Table S24 Genes matched KEGG pathway items in G. hirsutum L.
Accession	Name	Input Gene Number	All Gene Number	Q-value
ko04727	GABAergic synapse	27 (56.25%)	83 (0.58%)	1.7e-51
ko05033	Nicotine addiction	18 (37.50%)	20 (0.14%)	1.3e-47
ko05032	Morphine addiction	18 (37.50%)	23 (0.16%)	3.8e-45
ko04723	Retrograde endocannabinoid signaling	18 (37.50%)	52 (0.36%)	2.3e-35
ko04721	Synaptic vesicle cycle	18 (37.50%)	167 (1.16%)	9.3e-25
ko04974	Protein digestion and absorption	9 (18.75%)	25 (0.17%)	3e-19
ko04724	Glutamatergic synapse	9 (18.75%)	93 (0.65%)	5.4e-13
ko04075	Plant hormone signal transduction	17 (35.42%)	872 (6.06%)	1.5e-10
ko05206	MicroRNAs in cancer	4 (8.33%)	128 (0.89%)	6.5e-05

## Sheet: GABAergic synapse
subfamily	Gene identifer	Gene
ATLa	Ghir_A11G016950	GhATLa10
	Ghir_A12G005820	GhATLa11
	Ghir_D06G002430	GhATLa16
	Ghir_D07G019390	GhATLa19
	Ghir_A02G008580	GhATLa2
	Ghir_D11G017040	GhATLa20
	Ghir_D12G005810	GhATLa21
	Ghir_A06G002570	GhATLa4
	Ghir_A07G018950	GhATLa7
ATLb	Ghir_A02G011630	GhATLb1
	Ghir_A10G020820	GhATLb10
	Ghir_A11G007590	GhATLb11
	Ghir_A13G007550	GhATLb12
	Ghir_D03G008080	GhATLb13
	Ghir_D04G005160	GhATLb15
	Ghir_D05G030100	GhATLb17
	Ghir_D09G001520	GhATLb18
	Ghir_D09G015790	GhATLb19
	Ghir_A04G009080	GhATLb2
	Ghir_D10G015330	GhATLb20
	Ghir_D10G022620	GhATLb21
	Ghir_D13G007780	GhATLb22
	Ghir_A05G037890	GhATLb4
	Ghir_A05G037910	GhATLb6
	Ghir_A09G001640	GhATLb7
	Ghir_A09G016310	GhATLb8
	Ghir_A10G012420	GhATLb9

## Sheet: Nicotine addiction
subfamily	Gene identifer	Gene
ATLb	Ghir_A02G011630	GhATLb1
	Ghir_A10G020820	GhATLb10
	Ghir_A11G007590	GhATLb11
	Ghir_A13G007550	GhATLb12
	Ghir_D03G008080	GhATLb13
	Ghir_D04G005160	GhATLb15
	Ghir_D05G030100	GhATLb17
	Ghir_D09G001520	GhATLb18
	Ghir_D09G015790	GhATLb19
	Ghir_A04G009080	GhATLb2
	Ghir_D10G015330	GhATLb20
	Ghir_D10G022620	GhATLb21
	Ghir_D13G007780	GhATLb22
	Ghir_A05G037890	GhATLb4
	Ghir_A05G037910	GhATLb6
	Ghir_A09G001640	GhATLb7
	Ghir_A09G016310	GhATLb8
	Ghir_A10G012420	GhATLb9

## Sheet: Morphine addiction
subfamily	Gene identifer	Gene
ATLb	Ghir_A02G011630	GhATLb1
	Ghir_A10G020820	GhATLb10
	Ghir_A11G007590	GhATLb11
	Ghir_A13G007550	GhATLb12
	Ghir_D03G008080	GhATLb13
	Ghir_D04G005160	GhATLb15
	Ghir_D05G030100	GhATLb17
	Ghir_D09G001520	GhATLb18
	Ghir_D09G015790	GhATLb19
	Ghir_A04G009080	GhATLb2
	Ghir_D10G015330	GhATLb20
	Ghir_D10G022620	GhATLb21
	Ghir_D13G007780	GhATLb22
	Ghir_A05G037890	GhATLb4
	Ghir_A05G037910	GhATLb6
	Ghir_A09G001640	GhATLb7
	Ghir_A09G016310	GhATLb8
	Ghir_A10G012420	GhATLb9

## Sheet: Retrograde endocannabinoid sign
subfamily	Gene identifer	Gene
ATLb	Ghir_A02G011630	GhATLb1
	Ghir_A10G020820	GhATLb10
	Ghir_A11G007590	GhATLb11
	Ghir_A13G007550	GhATLb12
	Ghir_D03G008080	GhATLb13
	Ghir_D04G005160	GhATLb15
	Ghir_D05G030100	GhATLb17
	Ghir_D09G001520	GhATLb18
	Ghir_D09G015790	GhATLb19
	Ghir_A04G009080	GhATLb2
	Ghir_D10G015330	GhATLb20
	Ghir_D10G022620	GhATLb21
	Ghir_D13G007780	GhATLb22
	Ghir_A05G037890	GhATLb4
	Ghir_A05G037910	GhATLb6
	Ghir_A09G001640	GhATLb7
	Ghir_A09G016310	GhATLb8
	Ghir_A10G012420	GhATLb9

## Sheet: Synaptic vesicle cycle
subfamily	Gene identifer	Gene
ATLb	Ghir_A02G011630	GhATLb1
	Ghir_A10G020820	GhATLb10
	Ghir_A11G007590	GhATLb11
	Ghir_A13G007550	GhATLb12
	Ghir_D03G008080	GhATLb13
	Ghir_D04G005160	GhATLb15
	Ghir_D05G030100	GhATLb17
	Ghir_D09G001520	GhATLb18
	Ghir_D09G015790	GhATLb19
	Ghir_A04G009080	GhATLb2
	Ghir_D10G015330	GhATLb20
	Ghir_D10G022620	GhATLb21
	Ghir_D13G007780	GhATLb22
	Ghir_A05G037890	GhATLb4
	Ghir_A05G037910	GhATLb6
	Ghir_A09G001640	GhATLb7
	Ghir_A09G016310	GhATLb8
	Ghir_A10G012420	GhATLb9

## Sheet: Protein digestion and absorptio
subfamily	Gene identifer	Gene
ATLa	Ghir_A11G016950	GhATLa10
	Ghir_A12G005820	GhATLa11
	Ghir_D06G002430	GhATLa16
	Ghir_D07G019390	GhATLa19
	Ghir_A02G008580	GhATLa2
	Ghir_D11G017040	GhATLa20
	Ghir_D12G005810	GhATLa21
	Ghir_A06G002570	GhATLa4
	Ghir_A07G018950	GhATLa7

## Sheet: Glutamatergic synapse
subfamily	Gene identifer	Gene
ATLa	Ghir_A11G016950	GhATLa10
	Ghir_A12G005820	GhATLa11
	Ghir_D06G002430	GhATLa16
	Ghir_D07G019390	GhATLa19
	Ghir_A02G008580	GhATLa2
	Ghir_D11G017040	GhATLa20
	Ghir_D12G005810	GhATLa21
	Ghir_A06G002570	GhATLa4
	Ghir_A07G018950	GhATLa7

## Sheet: Plant hormone signal transducti
subfamily	Gene identifer	Gene
AUX	Ghir_A01G015870	GhAUX1
	Ghir_D01G023540	GhAUX10
	Ghir_D02G023650	GhAUX11
	Ghir_D04G007210	GhAUX12
	Ghir_D04G013960	GhAUX13
	Ghir_D06G004490	GhAUX14
	Ghir_D09G016730	GhAUX15
	Ghir_D10G026220	GhAUX16
	Ghir_D13G001820	GhAUX17
	Ghir_A01G022010	GhAUX2
	Ghir_A03G022190	GhAUX3
	Ghir_A04G009740	GhAUX4
	Ghir_A05G034110	GhAUX5
	Ghir_A09G017300	GhAUX6
	Ghir_A10G023750	GhAUX7
	Ghir_A13G001500	GhAUX8
	Ghir_D01G017380	GhAUX9

## Sheet: MicroRNAs in cancer
subfamily	Gene identifer	Gene
CAT	Ghir_D11G025160	GhCAT21
	Ghir_D13G017880	GhCAT28
	Ghir_A11G025010	GhCAT7
	Ghir_A11G025020	GhCAT8
