# Supplementary material for: Genome-Wide Analysis of AAT Genes and Their Expression Profiling during Fiber Development in Cotton
Source: Plants (Basel). 2021 Nov 15;10(11):2461. doi: 10.3390/plants10112461 (PMC8619630; doi:10.3390/plants10112461)
Supplement: Supplementary file 1 [file plants-10-02461-s001.zip › Supplementary Table S25.xlsx]

## Sheet: Gh_Gh_KaKs
Seq_1	Seq_2	Ka	Ks	Ka_Ks	EffectiveLen	AverageS-sites	AverageN-sites	cN	cS	pN	pS	Note
Ghir_A01G016490.1	Ghir_A01G016500.1	0.415884	NaN	NaN	1464	360.583	1103.42	352.25	272.75	0.319236	0.756413	High Sequence Divergence Value (pS>=0.75)
Ghir_A05G037890.1	Ghir_A05G037900.1	0.0640429	0.0597102	1.07256	927	226.5	700.5	43	13	0.0613847	0.0573951
Ghir_A05G037900.1	Ghir_A05G037910.1	0.0805868	0.120058	0.671234	1107	272.667	834.333	63.75	30.25	0.0764083	0.110941
Ghir_A06G017130.1	Ghir_A06G017140.1	0.282816	1.46586	0.192935	1302	319.083	982.917	231.583	205.417	0.235608	0.643771
Ghir_A11G025010.1	Ghir_A11G025020.1	0.255551	1.50128	0.170222	1905	489.333	1415.67	306.583	317.417	0.216565	0.648672
Ghir_D04G005150.1	Ghir_D04G005160.1	0.0835435	0.177044	0.471879	1281	314.417	966.583	76.4167	49.5833	0.0790585	0.157699
Ghir_D06G018060.1	Ghir_D06G018070.1	0.29055	1.57983	0.183913	1302	319.167	982.833	236.75	210.25	0.240885	0.658747
Ghir_D11G025160.1	Ghir_D11G025170.1	0.271097	1.42781	0.189869	1887	483.75	1403.25	319.25	308.75	0.227508	0.638243
Ghir_D12G005810.1	Ghir_D12G005820.1	0	0	NaN	1374	334.833	1039.17	0	0	0	0
Ghir_A01G015870.1	Ghir_A03G022190.1	0.098567	0.673249	0.146405	1386	329.5	1056.5	97.5833	146.417	0.0923647	0.44436
Ghir_A01G016500.1	Ghir_A03G022480.1	0.121381	0.658432	0.184349	1089	266.583	822.417	92.1667	116.833	0.112068	0.438262
Ghir_A01G022010.1	Ghir_A04G009740.1	0.0299821	0.863161	0.0347352	1218	288	930	27.3333	147.667	0.0293907	0.512731
Ghir_A01G011250.1	Ghir_A05G021940.1	0.193944	0.705894	0.27475	1371	323.583	1047.42	179	148	0.170897	0.457378
Ghir_A01G018350.1	Ghir_A05G024270.1	0.0399801	0.519221	0.0770002	1224	292.917	931.083	36.25	109.75	0.0389331	0.37468
Ghir_A01G011250.1	Ghir_A06G002710.1	0.0564308	0.784811	0.0719038	1449	345.25	1103.75	60	168	0.0543601	0.486604
Ghir_A01G019270.1	Ghir_A09G014060.1	0.118752	0.58985	0.201325	1239	301.167	937.833	103	123	0.109828	0.408412
Ghir_A01G019270.1	Ghir_D01G020750.1	0.00937431	0.0294235	0.318599	1278	311.917	966.083	9	9	0.00931597	0.0288539
Ghir_A01G022010.1	Ghir_D01G023540.1	0.00539668	0.0614431	0.0878321	1218	288.167	929.833	5	17	0.00537731	0.0589936
Ghir_A01G015870.1	Ghir_D01G017380.1	0.0208043	0.0572526	0.363376	1422	341.667	1080.33	22.1667	18.8333	0.0205184	0.055122
Ghir_A01G015990.1	Ghir_D01G017500.1	0.0186679	0.0422813	0.441518	924	218.917	705.083	13	9	0.0184375	0.0411115
Ghir_A01G016490.1	Ghir_D01G018020.1	0.0118299	0.0230787	0.512588	558	132	426	5	3	0.0117371	0.0227273
Ghir_A01G011250.1	Ghir_D01G012320.1	0.00272356	0.0386033	0.0705526	1449	345.5	1103.5	3	13	0.00271862	0.0376266
Ghir_A01G018350.1	Ghir_D01G019760.1	0.0257919	0.0567481	0.454498	1389	333.917	1055.08	26.75	18.25	0.0253534	0.0546544
Ghir_A01G015870.1	Ghir_D02G023650.1	0.0616848	0.63105	0.0977495	1374	325.583	1048.42	62.0833	138.917	0.0592163	0.42667
Ghir_A01G016490.1	Ghir_D02G023930.1	0.407006	NaN	NaN	1464	361.667	1102.33	346.25	273.75	0.314106	0.756912	High Sequence Divergence Value (pS>=0.75)
Ghir_A01G011250.1	Ghir_D05G021870.1	0.0397959	0.535948	0.0742532	1449	348.167	1100.83	42.6667	133.333	0.0387585	0.382958
Ghir_A01G011250.1	Ghir_D05G026880.1	0.0864379	0.674753	0.128103	1314	315.75	998.25	81.5	140.5	0.0816429	0.444972
Ghir_A01G011250.1	Ghir_D06G002580.1	0.0631121	0.786338	0.0802608	1128	268.917	859.083	52	131	0.0605296	0.48714
Ghir_A01G019270.1	Ghir_D09G013520.1	0.103984	0.572987	0.181477	1275	310.333	964.667	93.6667	124.333	0.0970974	0.400644
Ghir_A01G022010.1	Ghir_D09G016730.1	0.0355556	0.737799	0.0481915	1209	287.5	921.5	32	135	0.034726	0.469565
Ghir_A02G011880.1	Ghir_A05G024270.1	0.0643488	0.485419	0.132563	1146	278.417	867.583	53.5	99.5	0.0616655	0.357378
Ghir_A02G008580.1	Ghir_A06G002570.1	0.149265	0.607995	0.245504	975	231.25	743.75	100.667	96.3333	0.13535	0.416577
Ghir_A02G010940.1	Ghir_A12G024790.1	0.215607	1.05796	0.203794	771	188.417	582.583	109.167	106.833	0.187384	0.567006
Ghir_A02G008580.1	Ghir_D02G008890.1	0.018795	0.0709189	0.265021	564	133	431	8	9	0.0185615	0.0676692
Ghir_A02G019440.1	Ghir_D03G000130.1	0.00417865	0.0496733	0.0841226	1272	312.083	959.917	4	15	0.00416703	0.0480641
Ghir_A02G010940.1	Ghir_D03G008980.1	0.076385	0.117475	0.650221	1068	261.333	806.667	58.5833	28.4167	0.072624	0.108737
Ghir_A02G011880.1	Ghir_D03G006850.1	0.0433013	0.0686097	0.631125	1299	312.667	986.333	41.5	20.5	0.042075	0.065565
Ghir_A02G013680.1	Ghir_D03G007070.1	0.0121506	0.0278965	0.435558	1467	346.917	1120.08	13.5	9.5	0.0120527	0.0273841
Ghir_A02G011880.1	Ghir_D05G024120.1	0.0889971	0.568098	0.156658	1332	325.083	1006.92	84.5	129.5	0.0839196	0.398359
Ghir_A02G008580.1	Ghir_D06G002430.1	0.102451	0.599225	0.170973	1374	335.833	1038.17	99.4167	138.583	0.0957618	0.412655
Ghir_A02G010940.1	Ghir_D12G024770.1	0.143759	0.831063	0.172982	1017	247.5	769.5	100.667	124.333	0.130821	0.502357
Ghir_A03G023430.1	Ghir_A04G014650.1	0.102164	0.943788	0.108249	1782	443.583	1338.42	127.833	238.167	0.0955109	0.536915
Ghir_A03G023440.1	Ghir_A12G004640.1	0.0804357	0.391927	0.205231	2739	659.833	2079.17	158.583	201.417	0.0762725	0.305254
Ghir_A03G018820.1	Ghir_A13G006530.1	0.181338	0.691418	0.262269	1104	258.667	845.333	136.167	116.833	0.16108	0.451675
Ghir_A03G022190.1	Ghir_D01G017380.1	0.0877158	0.657366	0.133435	1437	343.75	1093.25	90.5	150.5	0.0827807	0.437818
Ghir_A03G022480.1	Ghir_D01G018020.1	0.410051	1.49106	0.275006	555	131.833	423.167	133.667	85.3333	0.315872	0.647282
Ghir_A03G014380.1	Ghir_D02G015770.1	0.0184601	0.0496257	0.371987	1308	307.167	1000.83	18.25	14.75	0.0182348	0.0480195
Ghir_A03G018820.1	Ghir_D02G020190.1	0.00718425	0.0396656	0.181121	1098	258.833	839.167	6	10	0.00714995	0.0386349
Ghir_A03G022190.1	Ghir_D02G023650.1	0.0524376	0.0878488	0.596908	1425	335.75	1089.25	55.1667	27.8333	0.0506465	0.082899
Ghir_A03G022480.1	Ghir_D02G023930.1	0.00794871	0.0404073	0.196715	1089	266.917	822.083	6.5	10.5	0.00790674	0.0393381
Ghir_A03G023430.1	Ghir_D02G024830.1	0.0175109	0.0512499	0.341677	1695	423.917	1271.08	22	21	0.0173081	0.049538
Ghir_A03G023440.1	Ghir_D02G024840.1	0.00945223	0.026076	0.362487	2703	653.583	2049.42	19.25	16.75	0.00939292	0.0256279
Ghir_A03G023430.1	Ghir_D04G019330.1	0.10196	0.976952	0.104365	1788	447.083	1340.92	127.833	244.167	0.0953328	0.546132
Ghir_A03G023440.1	Ghir_D12G004570.1	0.0809644	0.37437	0.216269	2739	659.667	2079.33	159.583	194.417	0.0767474	0.29472
Ghir_A03G018820.1	Ghir_D13G005760.1	0.180504	0.678399	0.266074	1104	258.333	845.667	135.667	115.333	0.160426	0.446452
Ghir_A04G009740.1	Ghir_A09G017300.1	0.0549985	0.703356	0.0781943	918	214	704	37.3333	97.6667	0.0530303	0.456386
Ghir_A04G009080.1	Ghir_A09G016310.1	0.166061	0.484294	0.342892	1485	369.5	1115.5	166.167	131.833	0.148962	0.356788
Ghir_A04G009740.1	Ghir_A10G023750.1	0.0861122	5.05577	0.0170325	1416	329.167	1086.83	88.4167	246.583	0.0813526	0.749114
Ghir_A04G000290.1	Ghir_A13G013440.1	0.264214	1.68577	0.156732	1380	331.833	1048.17	233.417	222.583	0.22269	0.670768
Ghir_A04G009740.1	Ghir_D01G023540.1	0.0405714	0.911082	0.0445309	1440	334.333	1105.67	43.6667	176.333	0.0394935	0.527418
Ghir_A04G014650.1	Ghir_D02G024830.1	0.103404	0.953072	0.108496	1689	417.333	1271.67	122.833	225.167	0.0965924	0.539537
Ghir_A04G009080.1	Ghir_D04G013220.1	0.00620708	0.0274819	0.225861	1503	370.583	1132.42	7	10	0.00618147	0.0269845
Ghir_A04G009740.1	Ghir_D04G013960.1	0.0209024	0.066394	0.314824	948	220.333	727.667	15	14	0.0206138	0.0635401
Ghir_A04G012930.1	Ghir_D04G017270.1	0.0113188	0.0297991	0.379838	1164	273.833	890.167	10	8	0.0112339	0.0292149
Ghir_A04G013700.1	Ghir_D04G018110.1	0.00817076	0.0475171	0.171954	1455	347.5	1107.5	9	16	0.00812641	0.0460432
Ghir_A04G014650.1	Ghir_D04G019330.1	0.0133156	0.0531605	0.250479	1812	448.167	1363.83	18	23	0.0131981	0.0513202
Ghir_A04G009740.1	Ghir_D09G016730.1	0.0368029	0.557838	0.0659742	1434	334.167	1099.83	39.5	131.5	0.0359145	0.393516
Ghir_A04G009080.1	Ghir_D09G015790.1	0.157499	0.490235	0.321273	1473	366.083	1106.92	157.25	131.75	0.142061	0.359891
Ghir_A04G000290.1	Ghir_D13G014150.1	0.265951	1.67161	0.159099	1380	332.333	1047.67	234.583	222.417	0.22391	0.669258
Ghir_A05G020380.1	Ghir_A06G001430.1	0.0323006	1.13034	0.0285759	1554	383.667	1170.33	37	224	0.0316149	0.58384
Ghir_A05G021940.1	Ghir_A06G002710.1	0.216521	0.796475	0.271849	1365	321.5	1043.5	196.25	157.75	0.188069	0.490669
Ghir_A05G037910.1	Ghir_A09G001640.1	0.200671	0.746304	0.268887	1251	302.5	948.5	167	143	0.176067	0.472727
Ghir_A05G030040.1	Ghir_A10G020820.1	0.151639	0.636765	0.238141	1380	344.5	1035.5	142.167	147.833	0.137293	0.429124
Ghir_A05G031160.1	Ghir_A10G023320.1	0.129639	0.829035	0.156374	1311	321.25	989.75	117.833	161.167	0.119054	0.501686
Ghir_A05G034110.1	Ghir_A10G023750.1	0.047106	0.630468	0.074716	1416	331.833	1084.17	49.5	141.5	0.0456572	0.426419
Ghir_A05G037910.1	Ghir_A11G007590.1	0.169055	0.713477	0.236945	1284	316.083	967.917	146.5	145.5	0.151356	0.460322
Ghir_A05G021940.1	Ghir_D01G012320.1	0.194804	0.72398	0.269074	1371	323.75	1047.25	179.667	150.333	0.17156	0.46435
Ghir_A05G024270.1	Ghir_D01G019760.1	0.0646518	0.571605	0.113106	1182	283.333	898.667	55.6667	113.333	0.0619436	0.4
Ghir_A05G034110.1	Ghir_D04G007210.1	0.0101182	0.0554953	0.182325	1431	336.5	1094.5	11	18	0.0100503	0.0534918
Ghir_A05G037890.1	Ghir_D04G005150.1	0.0247763	0.0702891	0.352491	1005	245.917	759.083	18.5	16.5	0.0243715	0.0670959
Ghir_A05G039420.1	Ghir_D04G003650.1	0.00365353	0.0331213	0.110308	1437	339.5	1097.5	4	11	0.00364465	0.0324006
Ghir_A05G020380.1	Ghir_D05G020340.1	0.00193112	0.0180189	0.107172	1374	337	1037	2	6	0.00192864	0.0178042
Ghir_A05G021940.1	Ghir_D05G021870.1	0.158637	0.217529	0.729269	1371	326.583	1044.42	149.333	61.6667	0.142983	0.188824
Ghir_A05G024270.1	Ghir_D05G024120.1	0.00539425	0.0312817	0.172441	1224	293.75	930.25	5	9	0.0053749	0.0306383
Ghir_A05G026860.1	Ghir_D05G026880.1	0.0482524	0.0897786	0.537459	1290	309.25	980.75	45.8333	26.1667	0.0467329	0.0846133
Ghir_A05G030040.1	Ghir_D05G030100.1	0.00889019	0.0681714	0.130409	1659	414.333	1244.67	11	27	0.00883771	0.0651649
Ghir_A05G031160.1	Ghir_D05G031040.1	0.003039	0.0448133	0.0678148	1311	321.833	989.167	3	14	0.00303286	0.0435008
Ghir_A05G000060.1	Ghir_D05G000210.1	0.0121878	0.0675302	0.180479	1416	340.667	1075.33	13	22	0.0120893	0.0645793
Ghir_A05G026860.1	Ghir_D05G021870.1	0.130088	0.746969	0.174155	1281	308.333	972.667	116.167	145.833	0.119431	0.472973
Ghir_A05G020380.1	Ghir_D06G001290.1	0.0305075	1.12148	0.0272028	1554	383.25	1170.75	35	223	0.0298954	0.581866
Ghir_A05G031160.1	Ghir_D06G018660.1	0.131834	0.651631	0.202313	1149	283.25	865.75	104.667	123.333	0.120897	0.435422
Ghir_A05G037910.1	Ghir_D09G001520.1	0.19942	0.718742	0.277457	1281	308.75	972.25	170.25	142.75	0.175109	0.462348
Ghir_A05G030040.1	Ghir_D10G022620.1	0.160882	0.615385	0.261434	1644	410.667	1233.33	178.583	172.417	0.144797	0.419846
Ghir_A05G034110.1	Ghir_D10G026220.1	0.0476086	0.676474	0.0703776	1416	332.083	1083.92	50	148	0.046129	0.445671
Ghir_A05G031160.1	Ghir_D10G025880.1	0.127417	0.809691	0.157365	1311	321.083	989.917	116	159	0.117182	0.495199
Ghir_A05G034110.1	Ghir_D13G001820.1	0.0527511	0.537842	0.0980792	1416	333	1083	55.1667	127.833	0.0509388	0.383884
Ghir_A06G017740.1	Ghir_A10G023320.1	0.173217	0.963858	0.179712	1299	317.333	981.667	151.833	172.167	0.154669	0.542542
Ghir_A06G002710.1	Ghir_D01G012320.1	0.0569283	0.755856	0.0753163	1449	345.417	1103.58	60.5	164.5	0.0548214	0.476236
Ghir_A06G002570.1	Ghir_D02G008890.1	0.0923003	0.437148	0.211142	564	135.083	428.917	37.25	44.75	0.0868467	0.331277
Ghir_A06G001430.1	Ghir_D05G020340.1	0.0294565	0.985979	0.0298753	1374	335.417	1038.58	30	184	0.0288855	0.548571
Ghir_A06G002710.1	Ghir_D05G021870.1	0.0603459	0.758985	0.0795087	1449	348.083	1100.92	63.8333	166.167	0.057982	0.477376
Ghir_A06G017740.1	Ghir_D05G031040.1	0.161229	0.654279	0.246423	1293	317.083	975.917	141.583	138.417	0.145077	0.436531
Ghir_A06G001430.1	Ghir_D06G001290.1	0.00469519	0.0417241	0.112529	1557	381.917	1175.08	5.5	15.5	0.00468052	0.0405848
Ghir_A06G002570.1	Ghir_D06G002430.1	0.0707499	0.136847	0.516999	969	235.833	733.167	49.5	29.5	0.0675153	0.125088
Ghir_A06G002710.1	Ghir_D06G002580.1	0.00346488	0.0303263	0.114253	1137	269.167	867.833	3	8	0.00345688	0.0297214
Ghir_A06G017130.1	Ghir_D06G018060.1	0.0111507	0.0413459	0.269694	1317	323.167	993.833	11	13	0.0110683	0.0402269
Ghir_A06G017740.1	Ghir_D06G018660.1	0.00928984	0.0325548	0.28536	1149	282.5	866.5	8	9	0.00923254	0.0318584
Ghir_A06G011040.1	Ghir_D06G012060.1	0.0210014	0.0525955	0.3993	1329	315	1014	21	16	0.0207101	0.0507937
Ghir_A06G017740.1	Ghir_D10G025880.1	0.172	0.961803	0.178831	1299	317.667	981.333	150.833	172.167	0.153702	0.541973
Ghir_A07G024360.1	Ghir_A09G003730.1	0.0981401	0.758306	0.12942	1347	317	1030	94.75	151.25	0.0919903	0.477129
Ghir_A07G024360.1	Ghir_D04G008430.1	0.110107	0.933922	0.117898	1350	321.417	1028.58	105.333	171.667	0.102406	0.534094
Ghir_A07G024360.1	Ghir_D07G024410.1	0.0096542	0.0756806	0.127565	1362	319.5	1042.5	10	23	0.00959233	0.0719875
Ghir_A07G024370.1	Ghir_D07G024420.1	0.0211764	0.0769386	0.275238	1074	259.833	814.167	17	19	0.0208802	0.0731238
Ghir_A07G018950.1	Ghir_D07G019390.1	0.00574899	0.0329394	0.174532	1389	341.333	1047.67	6	11	0.00572701	0.0322266
Ghir_A07G024360.1	Ghir_D09G003660.1	0.0959136	0.716791	0.13381	1347	316.833	1030.17	92.75	146.25	0.090034	0.461599
Ghir_A07G018950.1	Ghir_D11G017040.1	0.0412003	0.400907	0.102768	1389	341.333	1047.67	42	106	0.0400891	0.310547
Ghir_A08G017140.1	Ghir_A12G022590.1	0.0735484	0.423696	0.173587	1512	374.833	1137.17	79.6667	121.333	0.0700572	0.323699
Ghir_A08G017140.1	Ghir_D08G017980.1	0.00441178	0.0243704	0.18103	1512	375.333	1136.67	5	9	0.00439883	0.0239787
Ghir_A08G017140.1	Ghir_D11G002920.1	0.083777	0.583331	0.143618	1512	374.5	1137.5	90.1667	151.833	0.0792674	0.405429
Ghir_A08G017140.1	Ghir_D12G022560.1	0.0725515	0.407619	0.177988	1512	376.833	1135.17	78.5	118.5	0.0691528	0.314463
Ghir_A09G001640.1	Ghir_A11G007590.1	0.196696	0.682967	0.288002	1248	305.417	942.583	163.083	136.917	0.173017	0.448295
Ghir_A09G014060.1	Ghir_D01G020750.1	0.123054	0.573509	0.214563	1239	300.583	938.417	106.5	120.5	0.113489	0.400887
Ghir_A09G017300.1	Ghir_D01G023540.1	0.076084	1.24862	0.0609346	915	212.417	702.583	50.8333	129.167	0.072352	0.608082
Ghir_A09G001640.1	Ghir_D04G005160.1	0.188542	0.684046	0.275628	1254	304.75	949.25	158.25	136.75	0.166711	0.448728
Ghir_A09G017300.1	Ghir_D04G013960.1	0.0822056	0.663947	0.123813	918	213.75	704.25	54.8333	94.1667	0.0778606	0.440546
Ghir_A09G016310.1	Ghir_D04G013220.1	0.16816	0.48324	0.347984	1563	386.917	1176.08	177.167	137.833	0.150641	0.356235
Ghir_A09G003730.1	Ghir_D04G008430.1	0.0581344	0.66341	0.0876297	1347	319.083	1027.92	57.5	140.5	0.0559384	0.440324
Ghir_A09G003730.1	Ghir_D07G024410.1	0.101935	0.757417	0.134582	1347	316.167	1030.83	98.25	150.75	0.0953112	0.476805
Ghir_A09G016310.1	Ghir_D09G015790.1	0.0208406	0.0592413	0.351791	1587	395	1192	24.5	22.5	0.0205537	0.056962
Ghir_A09G017300.1	Ghir_D09G016730.1	0.0225879	0.117873	0.19163	918	213.917	704.083	15.6667	23.3333	0.0222512	0.109077
Ghir_A09G010080.1	Ghir_D09G009810.1	0.00801611	0.0503333	0.15926	1332	328.667	1003.33	8	16	0.00797342	0.0486815
Ghir_A09G014060.1	Ghir_D09G013520.1	0.0253667	0.0219982	1.15313	1242	299.833	942.167	23.5	6.5	0.0249425	0.0216787
Ghir_A09G000600.1	Ghir_D09G000550.1	0.00335712	0.0240127	0.139806	1575	380.833	1194.17	4	9	0.00334962	0.0236324
Ghir_A09G000660.1	Ghir_D09G000610.1	0	0.0290828	0	417	105.167	311.833	0	3	0	0.0285261
Ghir_A09G001640.1	Ghir_D09G001520.1	0.0124226	0.0267886	0.463729	1278	304	974	12	8	0.0123203	0.0263158
Ghir_A09G003730.1	Ghir_D09G003660.1	0.00486699	0.025726	0.189186	1347	316.333	1030.67	5	8	0.00485123	0.0252898
Ghir_A10G023750.1	Ghir_A13G001500.1	0.0576194	0.573981	0.100385	1416	331.167	1084.83	60.1667	132.833	0.0554617	0.401107
Ghir_A10G023750.1	Ghir_D04G007210.1	0.0417169	0.593457	0.0702948	1416	331.667	1084.33	44	136	0.0405779	0.41005
Ghir_A10G023750.1	Ghir_D04G013960.1	0.086336	3.13768	0.0275159	936	218.667	717.333	58.5	161.5	0.081552	0.738567
Ghir_A10G020820.1	Ghir_D05G030100.1	0.151076	0.626182	0.241265	1380	344.667	1035.33	141.667	146.333	0.136832	0.424565
Ghir_A10G023320.1	Ghir_D05G031040.1	0.126344	0.865148	0.146037	1311	321.25	989.75	115.083	164.917	0.116275	0.513359
Ghir_A10G020820.1	Ghir_D10G022620.1	0.0245762	0.0601525	0.408566	1380	346	1034	25	20	0.0241779	0.0578035
Ghir_A10G023320.1	Ghir_D10G025880.1	0.0121481	0.0891648	0.136243	1317	321.167	995.833	12	27	0.0120502	0.0840685
Ghir_A10G023750.1	Ghir_D10G026220.1	0.00276732	0.0372844	0.0742219	1416	329.917	1086.08	3	12	0.00276222	0.0363728
Ghir_A10G012420.1	Ghir_D10G015330.1	0.0316	0.0398183	0.793605	1308	322.333	985.667	30.5	12.5	0.0309435	0.0387797
Ghir_A10G023750.1	Ghir_D13G001820.1	0.0531364	0.565156	0.0940209	1416	330.833	1085.17	55.6667	131.333	0.0512978	0.396977
Ghir_A11G002910.1	Ghir_A12G022590.1	0.0869555	0.594406	0.14629	1719	419.833	1299.17	106.667	172.333	0.0821039	0.41048
Ghir_A11G025010.1	Ghir_A13G017210.1	0.108142	0.437804	0.247009	1908	493	1415	142.5	163.5	0.100707	0.331643
Ghir_A11G007590.1	Ghir_D04G005150.1	0.169579	0.690491	0.245591	1281	315.75	965.25	146.5	142.5	0.151774	0.451306
Ghir_A11G002910.1	Ghir_D08G017980.1	0.0792508	0.520606	0.152228	1716	419.583	1296.42	97.5	157.5	0.0752073	0.375372
Ghir_A11G007590.1	Ghir_D09G001520.1	0.189595	0.647428	0.292844	1278	311.5	966.5	161.917	135.083	0.167529	0.433654
Ghir_A11G002910.1	Ghir_D11G002920.1	0.00851183	0.0366522	0.232232	1719	419.333	1299.67	11	15	0.00846371	0.0357711
Ghir_A11G004110.1	Ghir_D11G004050.1	0.0140979	0.0321679	0.438261	1320	317.583	1002.42	14	10	0.0139662	0.0314878
Ghir_A11G025010.1	Ghir_D11G025160.1	0.0042473	0.032882	0.129168	1914	497.333	1416.67	6	16	0.00423529	0.0321716
Ghir_A11G002910.1	Ghir_D12G022560.1	0.0836179	0.567878	0.147246	1716	420.583	1295.42	102.5	167.5	0.0791251	0.398256
Ghir_A11G025010.1	Ghir_D13G017880.1	0.145759	0.451174	0.323066	1890	487.167	1402.83	185.833	165.167	0.13247	0.339035
Ghir_A12G004640.1	Ghir_D02G024840.1	0.0803338	0.398088	0.201799	2880	694.417	2185.58	166.5	214.5	0.076181	0.308892
Ghir_A12G024790.1	Ghir_D03G008980.1	0.125756	1.14458	0.109871	855	212.25	642.75	74.4167	124.583	0.115779	0.586965
Ghir_A12G022590.1	Ghir_D08G017980.1	0.070812	0.420343	0.168463	1716	421.083	1294.92	87.5	135.5	0.0675719	0.321789
Ghir_A12G022590.1	Ghir_D11G002920.1	0.0852983	0.602796	0.141504	1719	420.833	1298.17	104.667	174.333	0.0806265	0.414257
Ghir_A12G022590.1	Ghir_D12G022560.1	0.0093344	0.0265035	0.352196	1716	422.417	1293.58	12	11	0.00927656	0.0260406
Ghir_A12G024790.1	Ghir_D12G024770.1	0.0710155	0.108202	0.656325	804	197.667	606.333	41.0833	19.9167	0.067757	0.100759
Ghir_A12G004640.1	Ghir_D12G004570.1	0.00224165	0.0407373	0.055027	2940	706.167	2233.83	5	28	0.0022383	0.0396507
Ghir_A12G005030.1	Ghir_D12G005000.1	0.022745	0.0498653	0.456128	1599	393.833	1205.17	27	19	0.0224035	0.0482438
Ghir_A13G006530.1	Ghir_D02G020190.1	0.177027	0.67594	0.261898	1098	256.667	841.333	132.667	114.333	0.157686	0.445455
Ghir_A13G001500.1	Ghir_D04G007210.1	0.0519343	0.567756	0.091473	1416	333.167	1082.83	54.3333	132.667	0.050177	0.398199
Ghir_A13G001500.1	Ghir_D10G026220.1	0.0563068	0.615541	0.0914753	1416	331.417	1084.58	58.8333	139.167	0.0542451	0.419915
Ghir_A13G017210.1	Ghir_D11G025160.1	0.106457	0.453333	0.234831	1908	492.333	1415.67	140.5	167.5	0.0992465	0.340217
Ghir_A13G013440.1	Ghir_D13G014150.1	0.00768868	0.0305386	0.251769	1380	334.167	1045.83	8	10	0.0076494	0.0299252
Ghir_A13G015950.1	Ghir_D13G016660.1	0.00333427	0.0337719	0.0987289	1596	393.667	1202.33	4	13	0.00332686	0.0330229
Ghir_A13G017210.1	Ghir_D13G017880.1	0.0497531	0.0738523	0.673683	1896	483.417	1412.58	68	34	0.0481388	0.0703327
Ghir_A13G001500.1	Ghir_D13G001820.1	0.00648753	0.0433557	0.149635	1416	332.333	1083.67	7	14	0.00645955	0.0421264
Ghir_A13G002180.1	Ghir_D13G002450.1	0.0237251	0.0481436	0.492799	1485	357.417	1127.58	26.3333	16.6667	0.0233538	0.0466309
Ghir_A13G004650.1	Ghir_D13G004760.1	0.037295	0.0773461	0.482183	1347	323.167	1023.83	37.25	23.75	0.0363829	0.0734915
Ghir_A13G006530.1	Ghir_D13G005760.1	0.00506417	0.0266695	0.189886	1296	305.333	990.667	5	8	0.00504711	0.0262009
Ghir_D01G017380.1	Ghir_D02G023650.1	0.0524773	0.610869	0.0859059	1425	339.833	1085.17	55	142	0.0506835	0.417852
Ghir_D01G018020.1	Ghir_D02G023930.1	0.407441	1.89217	0.21533	555	131.917	423.083	133	91	0.314359	0.689829
Ghir_D01G023540.1	Ghir_D04G013960.1	0.0649066	0.935343	0.0693934	945	218.583	726.417	45.1667	116.833	0.0621774	0.534502
Ghir_D01G012320.1	Ghir_D05G021870.1	0.0402813	0.544421	0.0739892	1449	348.333	1100.67	43.1667	134.833	0.0392187	0.387081
Ghir_D01G019760.1	Ghir_D05G024120.1	0.0699186	0.587256	0.11906	1356	327.417	1028.58	68.6667	133.333	0.0667585	0.407228
Ghir_D01G012320.1	Ghir_D06G002580.1	0.062454	0.761907	0.0819706	1128	268.583	859.417	51.5	128.5	0.0599244	0.478436
Ghir_D01G020750.1	Ghir_D09G013520.1	0.108093	0.557442	0.193909	1275	309.75	965.25	97.1667	121.833	0.100665	0.393328
Ghir_D01G023540.1	Ghir_D09G016730.1	0.0485733	0.900686	0.0539293	1431	332.5	1098.5	51.6667	174.333	0.0470338	0.524311
Ghir_D02G024830.1	Ghir_D04G019330.1	0.102751	0.98349	0.104476	1695	421	1274	122.333	230.667	0.096023	0.547902
Ghir_D02G008890.1	Ghir_D06G002430.1	0.0950598	0.475559	0.199891	564	135.583	428.417	38.25	47.75	0.0892822	0.352182
Ghir_D02G024840.1	Ghir_D12G004570.1	0.0808367	0.386066	0.209386	2880	694.25	2185.75	167.5	209.5	0.0766327	0.301764
Ghir_D02G020190.1	Ghir_D13G005760.1	0.176197	0.663066	0.26573	1098	256.333	841.667	132.167	112.833	0.15703	0.440182
Ghir_D03G006850.1	Ghir_D05G024120.1	0.0838354	0.561835	0.149217	1302	312.333	989.667	78.5	123.5	0.0793196	0.395411
Ghir_D03G008980.1	Ghir_D12G024770.1	0.0950341	0.919879	0.103312	1287	317.917	969.083	86.5	168.5	0.0892596	0.530013
Ghir_D04G007550.1	Ghir_D06G018060.1	0.217607	0.909011	0.239388	915	225.417	689.583	130.25	118.75	0.188882	0.526802
Ghir_D04G008430.1	Ghir_D07G024410.1	0.118856	0.937582	0.126769	1350	318.917	1031.08	113.333	170.667	0.109917	0.535145
Ghir_D04G005160.1	Ghir_D09G001520.1	0.187972	0.657486	0.285895	1284	311.167	972.833	161.75	136.25	0.166267	0.437868
Ghir_D04G013960.1	Ghir_D09G016730.1	0.0526095	0.592368	0.0888123	948	219.75	728.25	37	90	0.0508067	0.409556
Ghir_D04G013220.1	Ghir_D09G015790.1	0.160704	0.484763	0.33151	1551	384.417	1166.58	168.75	137.25	0.144653	0.357034
Ghir_D04G008430.1	Ghir_D09G003660.1	0.0581246	0.641508	0.0906062	1347	318.917	1028.08	57.5	137.5	0.0559293	0.431147
Ghir_D04G007210.1	Ghir_D10G026220.1	0.0427027	0.655059	0.065189	1416	331.917	1084.08	45	145	0.0415097	0.436857
Ghir_D04G007210.1	Ghir_D13G001820.1	0.0474787	0.540291	0.0878761	1416	332.833	1083.17	49.8333	128.167	0.0460071	0.385078
Ghir_D05G021870.1	Ghir_D05G026880.1	0.0857444	0.656798	0.130549	1314	318.417	995.583	80.6667	139.333	0.0810245	0.437582
Ghir_D05G020340.1	Ghir_D06G001290.1	0.0274451	0.966544	0.0283951	1374	335	1039	28	182	0.026949	0.543284
Ghir_D05G021870.1	Ghir_D06G002580.1	0.0647548	0.733677	0.0882607	1128	271	857	53.1667	126.833	0.0620381	0.46802
Ghir_D05G031040.1	Ghir_D06G018660.1	0.13149	0.620713	0.211836	1149	283.25	865.75	104.417	119.583	0.120608	0.422183
Ghir_D05G030100.1	Ghir_D10G022620.1	0.152955	0.581837	0.262884	1644	411.167	1232.83	170.583	166.417	0.138367	0.404743
Ghir_D05G031040.1	Ghir_D10G025880.1	0.124132	0.854551	0.14526	1311	321.083	989.917	113.25	163.75	0.114404	0.509992
Ghir_D06G018660.1	Ghir_D10G025880.1	0.134088	0.94933	0.141245	1149	283.667	865.333	106.25	152.75	0.122785	0.538484
Ghir_D07G024410.1	Ghir_D09G003660.1	0.0996984	0.715843	0.139274	1347	316	1031	96.25	145.75	0.093356	0.461234
Ghir_D07G019390.1	Ghir_D11G017040.1	0.0436326	0.41217	0.105861	1392	342.167	1049.83	44.5	108.5	0.0423877	0.317097
Ghir_D08G017980.1	Ghir_D11G002920.1	0.0788864	0.545404	0.144638	1716	420.583	1295.42	97	163	0.0748794	0.387557
Ghir_D08G017980.1	Ghir_D12G022560.1	0.0690732	0.402349	0.171675	1716	422.833	1293.17	85.3333	131.667	0.0659879	0.311391
Ghir_D10G026220.1	Ghir_D13G001820.1	0.0518311	0.606265	0.0854924	1416	331.083	1084.92	54.3333	137.667	0.0500807	0.415807
Ghir_D11G002920.1	Ghir_D12G022560.1	0.0819608	0.576023	0.142287	1716	421.583	1294.42	100.5	169.5	0.0776412	0.402056
Ghir_D11G025160.1	Ghir_D13G017880.1	0.143954	0.478783	0.300667	1890	486.5	1403.5	183.833	172.167	0.130982	0.353888

## Sheet: Gh_Gb_KaKs
Seq_1	Seq_2	Ka	Ks	Ka_Ks	EffectiveLen	AverageS-sites	AverageN-sites	cN	cS	pN	pS	Note
Ghir_A01G011250.1	GB_A01G1262	0.00181379	0.00581962	0.311667	1449	345	1104	2	2	0.00181159	0.0057971
Ghir_A01G014590.1	GB_A01G1725	0.0207986	0.0503122	0.41339	444	102.75	341.25	7	5	0.0205128	0.0486618
Ghir_A01G015870.1	GB_A01G1889	0.0206926	0.0375872	0.550523	1398	336.417	1061.58	21.6667	12.3333	0.0204098	0.0366609
Ghir_A01G016500.1	GB_A01G1953	0	0	NaN	1569	391.833	1177.17	0	0	0	0
Ghir_A01G018350.1	GB_A01G2165	0.000919822	0	#NAME?	1431	343.167	1087.83	1	0	0.000919258	0
Ghir_A01G018520.1	GB_A01G2183	0	0	NaN	636	151.833	484.167	0	0	0	0
Ghir_A01G019270.1	GB_A01G2267	0	0.00320342	0	1278	312.833	965.167	0	1	0	0.00319659
Ghir_A01G022010.1	GB_A01G2553	0.00323451	0.00347424	0.930997	1218	288.5	929.5	3	1	0.00322754	0.0034662
Ghir_A01G019270.1	GB_D01G2351	0.00937431	0.0294235	0.318599	1278	311.917	966.083	9	9	0.00931597	0.0288539
Ghir_A01G022010.1	GB_D01G2616	0.00539668	0.0614431	0.0878321	1218	288.167	929.833	5	17	0.00537731	0.0589936
Ghir_A01G011250.1	GB_D01G1356	0.00272315	0.0386224	0.070507	1449	345.333	1103.67	3	13	0.00271821	0.0376448
Ghir_A01G015870.1	GB_D01G1986	0.0211887	0.0580769	0.364839	1398	337	1061	22.1667	18.8333	0.0208922	0.0558853
Ghir_A01G016500.1	GB_D01G2048	0.00170092	0.052862	0.0321766	1569	391.833	1177.17	2	20	0.00169899	0.0510421
Ghir_A01G018350.1	GB_D01G2246	0.00276328	0.0266827	0.103561	1431	343.333	1087.67	3	9	0.0027582	0.0262136
Ghir_A02G008580.1	GB_A02G0867	0	0.00300903	0	1383	333	1050	0	1	0	0.003003
Ghir_A02G010940.1	GB_A02G1148	0.0498586	0.0677301	0.736136	1071	262.5	808.5	39	17	0.0482375	0.0647619
Ghir_A02G011630.1	GB_A02G1303	0.0442473	0.0683924	0.646963	1596	376.083	1219.92	52.4167	24.5833	0.0429674	0.0653667
Ghir_A02G011880.1	GB_A02G1259	0.00128921	0	#NAME?	1020	243.667	776.333	1	0	0.00128811	0
Ghir_A02G013680.1	GB_A02G1477	0.00089299	0.00289157	0.308825	1467	346.5	1120.5	1	1	0.000892459	0.002886
Ghir_A02G019440.1	GB_A02G2073	0.00104167	0	#NAME?	1272	311.333	960.667	1	0	0.00104094	0
Ghir_A02G019440.1	GB_D03G0010	0.00417865	0.0462574	0.0903346	1272	312.083	959.917	4	14	0.00416703	0.0448598
Ghir_A02G013680.1	GB_D03G0691	0.0107956	0.023388	0.461587	1467	347.417	1119.58	12	8	0.0107183	0.0230271
Ghir_A03G014380.1	GB_A03G1564	0.00100067	0	#NAME?	1308	308	1000	1	0	0.001	0
Ghir_A03G018820.1	GB_A03G2022	0.00237624	0.00384124	0.618613	1104	261	843	2	1	0.00237248	0.00383142
Ghir_A03G022190.1	GB_A03G2367	0.0558151	0.0734508	0.759898	1476	346.583	1129.42	60.75	24.25	0.0537888	0.0699687
Ghir_A03G022480.1	GB_A03G2395	0.00980206	0.00374767	2.61551	1089	267.5	821.5	8	1	0.00973828	0.00373832
Ghir_A03G014380.1	GB_D02G1724	0.00703052	0.0366333	0.191916	1308	307.667	1000.33	7	11	0.00699767	0.035753
Ghir_A03G018820.1	GB_D02G2180	0.00834169	0.0435191	0.191679	1104	260.167	843.833	7	11	0.00829548	0.0422806
Ghir_A03G022190.1	GB_D02G2505	0.0606228	0.10252	0.591329	1476	347	1129	65.75	33.25	0.0582374	0.0958213
Ghir_A03G023430.1	GB_D02G2642	0.0128897	0.0486563	0.264913	1776	445.75	1330.25	17	21	0.0127796	0.0471116
Ghir_A04G000290.1	GB_A04G0018	0.000938967	0.00598806	0.156807	1401	335.333	1065.67	1	2	0.00093838	0.00596421
Ghir_A04G009740.1	GB_A04G1134	0	0.00894865	0	1449	337.25	1111.75	0	3	0	0.00889548
Ghir_A04G010740.1	GB_A04G1247	0.000968054	0.00289296	0.334624	1380	346.333	1033.67	1	1	0.00096743	0.00288739
Ghir_A04G012930.1	GB_A04G1470	0	0.00366749	0	1164	273.333	890.667	0	1	0	0.00365854
Ghir_A04G013700.1	GB_A04G1558	0.000903071	0.00578595	0.15608	1455	347	1108	1	2	0.000902527	0.00576369
Ghir_A04G014650.1	GB_A04G1678	0.00367198	0.00448767	0.818237	1812	447	1365	5	2	0.003663	0.00447427
Ghir_A04G009080.1	GB_D04G1433	0.00709697	0.0274945	0.258123	1503	370.417	1132.58	8	10	0.0070635	0.0269966
Ghir_A04G009740.1	GB_D04G1514	0.00451027	0.042727	0.10556	1449	337.083	1111.92	5	14	0.00449674	0.0415328
Ghir_A04G010740.1	GB_D04G1625	0.00484811	0.0235313	0.206028	1380	345.333	1034.67	5	8	0.00483247	0.023166
Ghir_A04G012930.1	GB_D04G1861	0.0113188	0.0336086	0.336784	1164	273.833	890.167	10	9	0.0112339	0.0328667
Ghir_A04G013700.1	GB_D04G1940	0.00816829	0.0475642	0.171732	1455	347.167	1107.83	9	16	0.00812397	0.0460874
Ghir_A04G014650.1	GB_D04G2072	0.0133156	0.0531605	0.250479	1812	448.167	1363.83	18	23	0.0131981	0.0513202
Ghir_A04G000290.1	GB_D05G4066	0.00990814	0.06725	0.147333	1401	334.25	1066.75	10.5	21.5	0.00984298	0.0643231
Ghir_A05G037900.1	GB_A05G3958	0.0539385	0.082247	0.655811	738	177.583	560.417	29.1667	13.8333	0.0520446	0.0778977
Ghir_A05G037910.1	GB_A05G3959	0.0241559	0.0133958	1.80325	1224	295	929	22.0833	3.91667	0.0237711	0.0132768
Ghir_A05G039420.1	GB_A05G4113	0.0009113	0	#NAME?	1437	339	1098	1	0	0.000910747	0
Ghir_A05G026860.1	GB_A05G2691	0.0417344	0.0508054	0.821456	1290	308.75	981.25	39.8333	15.1667	0.0405945	0.0491228
Ghir_A05G030040.1	GB_A05G3023	0	0.00238759	0	1692	419.5	1272.5	0	1	0	0.00238379
Ghir_A05G031160.1	GB_A05G3134	0	0	NaN	1311	321.833	989.167	0	0	0	0
Ghir_A05G000060.1	GB_A05G0007	0.000930233	0	#NAME?	1416	340.333	1075.67	1	0	0.000929656	0
Ghir_A05G020380.1	GB_A05G2021	0	0	NaN	1554	385.333	1168.67	0	0	0	0
Ghir_A05G024270.1	GB_A05G2410	0.00107681	0.00340137	0.316582	1224	294.667	929.333	1	1	0.00107604	0.00339367
Ghir_A05G034110.1	GB_D04G0724	0.0101182	0.0554953	0.182325	1431	336.5	1094.5	11	18	0.0100503	0.0534918
Ghir_A05G037910.1	GB_D04G0503	0.0844849	0.129909	0.650339	1284	315.083	968.917	77.4167	37.5833	0.0799002	0.119281
Ghir_A05G039420.1	GB_D04G0358	0.00456901	0.0393235	0.11619	1437	339.333	1097.67	5	13	0.00455512	0.0383104
Ghir_A05G020380.1	GB_D05G2045	0.00171209	0.0211003	0.0811404	1554	384.5	1169.5	2	8	0.00171013	0.0208062
Ghir_A05G024270.1	GB_D05G2415	0.00539425	0.0348394	0.154832	1224	293.75	930.25	5	10	0.0053749	0.0340426
Ghir_A05G026860.1	GB_D05G2690	0.0482524	0.0861426	0.560145	1290	309.25	980.75	45.8333	25.1667	0.0467329	0.0813797
Ghir_A05G030040.1	GB_D05G3003	0.0213658	0.0753276	0.283639	1692	422.083	1269.92	26.75	30.25	0.0210644	0.0716683
Ghir_A05G031160.1	GB_D05G3106	0.003039	0.0481191	0.0631559	1311	321.833	989.167	3	15	0.00303286	0.046608
Ghir_A06G017130.1	GB_A06G1878	0.00403362	0.00935563	0.431144	1317	322.667	994.333	4	3	0.0040228	0.00929752
Ghir_A06G017140.1	GB_A06G1879	0.0028342	0.00294262	0.963155	1401	340.5	1060.5	3	1	0.00282885	0.00293686
Ghir_A06G017740.1	GB_A06G1941	0.040477	0.0431949	0.937078	1149	281.917	867.083	34.1667	11.8333	0.0394041	0.0419746
Ghir_A06G001430.1	GB_A06G0151	0.0017043	0	#NAME?	1557	382.167	1174.83	2	0	0.00170237	0
Ghir_A06G002710.1	GB_A06G0287	0	0.00579993	0	1458	346.167	1111.83	0	2	0	0.00577756
Ghir_A06G017130.1	GB_D06G1948	0.0111507	0.0413459	0.269694	1317	323.167	993.833	11	13	0.0110683	0.0402269
Ghir_A06G017140.1	GB_D06G1949	0.00401439	0.0253523	0.158344	1320	320.917	999.083	4	8	0.00400367	0.0249286
Ghir_A06G017740.1	GB_D06G2008	0.00812387	0.0325352	0.249695	1149	282.667	866.333	7	9	0.00808003	0.0318396
Ghir_A06G001430.1	GB_D06G0151	0.00469519	0.0417241	0.112529	1557	381.917	1175.08	5.5	15.5	0.00468052	0.0405848
Ghir_A06G002710.1	GB_D06G0280	0.00270331	0.0354833	0.0761855	1458	346.25	1111.75	3	12	0.00269845	0.034657
Ghir_A07G018950.1	GB_A07G2034	0.00095511	0	#NAME?	1389	341.333	1047.67	1	0	0.000954502	0
Ghir_A07G022620.1	GB_A07G2460	0.00773022	0.0253286	0.305197	936	220.833	715.167	5.5	5.5	0.00769052	0.0249057
Ghir_A07G024360.1	GB_A07G2642	0.0140553	0.059453	0.236411	1365	323.667	1041.33	14.5	18.5	0.0139245	0.0571576
Ghir_A07G018950.1	GB_D07G2106	0.00574899	0.0298844	0.192374	1389	341.333	1047.67	6	10	0.00572701	0.0292969
Ghir_A07G024360.1	GB_D07G2619	0.0219385	0.134256	0.163408	1362	321.333	1040.67	22.5	39.5	0.0216208	0.122925
Ghir_A08G014700.1	GB_A08G1736	0.0673652	0.0746917	0.901909	1572	407.917	1164.08	75	29	0.0644284	0.071093
Ghir_A08G017140.1	GB_A08G1995	0.00264492	0	#NAME?	1512	375.75	1136.25	3	0	0.00264026	0
Ghir_A08G014700.1	GB_D08G1731	0.0745544	0.138032	0.540126	1572	407.167	1164.83	82.6667	51.3333	0.0709687	0.126074
Ghir_A08G017140.1	GB_D08G1984	0.00529609	0.0243869	0.217169	1512	375.083	1136.92	6	9	0.00527743	0.0239947
Ghir_A09G003730.1	GB_A09G0509	0	0.00634589	0	1347	316.5	1030.5	0	2	0	0.00631912
Ghir_A09G004690.1	GB_A09G0613	0	0	NaN	429	102.167	326.833	0	0	0	0
Ghir_A09G014060.1	GB_A09G1598	0.0021254	0.00670396	0.317037	1242	299.667	942.333	2	2	0.00212239	0.00667408
Ghir_A09G016310.1	GB_A09G1834	0.00251116	0.00254669	0.986049	1590	393.333	1196.67	3	1	0.00250696	0.00254237
Ghir_A09G000600.1	GB_A09G0084	0.00167692	0.00262928	0.637786	1575	381	1194	2	1	0.00167504	0.00262467
Ghir_A09G000660.1	GB_A09G0091	0	0	NaN	1428	338.167	1089.83	0	0	0	0
Ghir_A09G014060.1	GB_D09G1441	0.0286857	0.0253903	1.12979	1242	300.417	941.583	26.5	7.5	0.0281441	0.0249653
Ghir_A09G016310.1	GB_D09G1674	0.0260729	0.059437	0.438664	1584	393.75	1190.25	30.5	22.5	0.0256249	0.0571429
Ghir_A09G000600.1	GB_D09G0061	0.00419875	0.0240127	0.174855	1575	380.833	1194.17	5	9	0.00418702	0.0236324
Ghir_A09G000660.1	GB_D09G0069	0.00460124	0.0332716	0.138293	1428	338	1090	5	11	0.00458716	0.0325444
Ghir_A09G003730.1	GB_D09G0395	0.00486699	0.025726	0.189186	1347	316.333	1030.67	5	8	0.00485123	0.0252898
Ghir_A10G012420.1	GB_A10G1380	0.00100908	0.00308009	0.327615	1317	325.333	991.667	1	1	0.0010084	0.00307377
Ghir_A10G020140.1	GB_A10G2315	0.0544068	0.0802259	0.678171	1212	313.25	898.75	47.1667	23.8333	0.0524803	0.0760841
Ghir_A10G023320.1	GB_A10G2698	0.0020114	0.00939469	0.214099	1317	321.333	995.667	2	3	0.0020087	0.0093361
Ghir_A10G023750.1	GB_A10G2746	0.000921093	0.00303952	0.303039	1416	329.667	1086.33	1	1	0.000920528	0.00303337
Ghir_A10G020140.1	GB_D10G2292	0.0646706	0.103564	0.624453	1212	313.583	898.417	55.6667	30.3333	0.0619609	0.0967313
Ghir_A10G023320.1	GB_D10G2662	0.0346838	0.108769	0.318877	1311	320.167	990.833	33.5833	32.4167	0.033894	0.101249
Ghir_A10G023750.1	GB_D10G2708	0.00184332	0.0341321	0.0540055	1416	329.667	1086.33	2	11	0.00184106	0.033367
Ghir_A10G012420.1	GB_D10G1563	0.0316	0.0398183	0.793605	1308	322.333	985.667	30.5	12.5	0.0309435	0.0387797
Ghir_A11G002910.1	GB_A11G0277	0.00106138	0	#NAME?	1257	314.167	942.833	1	0	0.00106063	0
Ghir_A11G004110.1	GB_A11G0392	0	0	NaN	1320	317.5	1002.5	0	0	0	0
Ghir_A11G016950.1	GB_A11G1678	0	0	NaN	1392	342.833	1049.17	0	0	0	0
Ghir_A11G025010.1	GB_A11G2607	0.00141326	0.00403091	0.350606	1914	497.5	1416.5	2	2	0.00141193	0.0040201
Ghir_A11G025020.1	GB_A11G2608	0.00209815	0	#NAME?	1917	485.167	1431.83	3	0	0.00209522	0
Ghir_A11G025010.1	GB_D11G2621	0.0042463	0.0350098	0.121289	1914	497	1417	6	17	0.0042343	0.0342052
Ghir_A11G025020.1	GB_D11G2622	0.0133846	0.0251728	0.531708	1917	484.75	1432.25	19	12	0.0132658	0.024755
Ghir_A11G002910.1	GB_D11G0278	0.00929104	0.0341453	0.272103	1719	419.417	1299.58	12	14	0.00923373	0.0333797
Ghir_A11G004110.1	GB_D11G0403	0.0130821	0.0420936	0.310786	1320	317.583	1002.42	13	13	0.0129687	0.0409341
Ghir_A11G007590.1	GB_D11G0751	0.0134928	0.0516055	0.261461	1293	320.833	972.167	13	16	0.0133722	0.0498701
Ghir_A11G016950.1	GB_D11G1728	0.00581211	0.0271386	0.214163	1374	337.667	1036.33	6	9	0.00578964	0.0266535
Ghir_A12G022590.1	GB_A08G1995	0.0730935	0.404926	0.180511	1716	421.333	1294.67	90.1667	131.833	0.0696447	0.312896
Ghir_A12G004640.1	GB_A12G0461	0.00089579	0.00141777	0.63183	2940	706	2234	2	1	0.000895255	0.00141643
Ghir_A12G005030.1	GB_A12G0502	0.00712943	0.00386516	1.84454	1587	389.083	1197.92	8.5	1.5	0.00709565	0.00385522
Ghir_A12G005820.1	GB_A12G0588	0.000962155	0	#NAME?	1374	334	1040	1	0	0.000961538	0
Ghir_A12G022590.1	GB_A12G2426	0.0715651	0.0934203	0.766055	1449	362.417	1086.58	74.1667	31.8333	0.0682568	0.0878363
Ghir_A12G024790.1	GB_A12G2638	0.0399795	0.0379675	1.05299	858	211.583	646.417	25.1667	7.83333	0.0389326	0.0370224
Ghir_A12G022590.1	GB_D08G1984	0.0716467	0.424853	0.168639	1716	420.833	1295.17	88.5	136.5	0.068331	0.324356
Ghir_A12G022590.1	GB_D12G2431	0.00855098	0.0289716	0.29515	1716	422.25	1293.75	11	12	0.00850242	0.0284192
Ghir_A12G004640.1	GB_D12G0458	0.00269099	0.0392341	0.0685879	2940	706.333	2233.67	6	27	0.00268617	0.0382256
Ghir_A12G005820.1	GB_D12G0579	0.0126186	0.0304533	0.414359	1374	335.083	1038.92	13	10	0.012513	0.0298433
Ghir_A13G001500.1	GB_A13G0170	0.000923645	0.00603625	0.153016	1416	332.667	1083.33	1	2	0.000923077	0.00601202
Ghir_A13G002180.1	GB_A13G0245	0.00923901	0.0183022	0.504804	1503	359.5	1143.5	10.5	6.5	0.00918233	0.0180807
Ghir_A13G005110.1	GB_A13G0539	0.0175675	0.0378231	0.464464	681	162.667	518.333	9	6	0.0173633	0.0368852
Ghir_A13G005220.1	GB_A13G0553	0.00681887	0.00741433	0.919688	1155	271.083	883.917	6	2	0.00678797	0.00737781
Ghir_A13G006530.1	GB_A13G0715	0.00202293	0.00327511	0.617666	1296	306	990	2	1	0.0020202	0.00326797
Ghir_A13G007550.1	GB_A13G0841	0.002228	0	#NAME?	1185	286	899	2	0	0.00222469	0
Ghir_A13G013440.1	GB_A13G1630	0.00191357	0	#NAME?	1380	333.5	1046.5	2	0	0.00191113	0
Ghir_A13G013460.1	GB_A13G1632	0.000949968	0.00306749	0.309689	1380	326.667	1053.33	1	1	0.000949367	0.00306122
Ghir_A13G017210.1	GB_A13G2018	0.00787012	0.00667882	1.17837	1860	476.25	1383.75	10.8333	3.16667	0.00782897	0.00664917
Ghir_A13G005220.1	GB_D13G0741	0.0125478	0.030117	0.416636	1155	271	884	11	8	0.0124434	0.0295203
Ghir_A13G006530.1	GB_D13G0582	0.00608111	0.0300708	0.202226	1296	305.333	990.667	6	9	0.00605653	0.029476
Ghir_A13G013440.1	GB_D13G1556	0.00672435	0.0336448	0.199863	1380	334.333	1045.67	7	11	0.00669429	0.0329013
Ghir_A13G013460.1	GB_D13G1558	0.0153544	0.0311976	0.492165	1380	327.25	1052.75	16	10	0.0151983	0.0305577
Ghir_A13G017210.1	GB_D13G1948	0.0148118	0.0373392	0.396683	1926	494.167	1431.83	21	18	0.0146665	0.036425
Ghir_A13G001500.1	GB_D13G0167	0.00788383	0.0417849	0.188676	1416	332.167	1083.83	8.5	13.5	0.00784253	0.0406422
Ghir_A13G002180.1	GB_D13G0231	0.0209935	0.0391902	0.535682	1485	357.917	1127.08	23.3333	13.6667	0.0207024	0.0381839
Ghir_A13G004650.1	GB_D13G0467	0.0249264	0.049426	0.504318	1395	334.5	1060.5	26	16	0.0245167	0.0478326
Ghir_A13G007550.1	GB_D13G0794	0.0124543	0.0288757	0.431306	1173	282.417	890.583	11	8	0.0123515	0.0283269
Ghir_D01G012320.1	GB_A01G1262	0.00272274	0.0386415	0.0704614	1449	345.167	1103.83	3	13	0.0027178	0.037663
Ghir_D01G020750.1	GB_A01G2267	0.00937756	0.0327295	0.286517	1278	312.25	965.75	9	10	0.00931918	0.0320256
Ghir_D01G023540.1	GB_A01G2553	0.00632153	0.0559265	0.113033	1446	334	1112	7	18	0.00629496	0.0538922
Ghir_D01G017380.1	GB_A01G1889	0.00545498	0.0290382	0.187855	1455	351.083	1103.92	6	10	0.00543519	0.0284833
Ghir_D01G017500.1	GB_A01G1902	0.0112265	0.0360513	0.311402	1536	369.333	1166.67	13	13	0.0111429	0.0351986
Ghir_D01G018040.1	GB_A01G1953	0.00170092	0.052862	0.0321766	1569	391.833	1177.17	2	20	0.00169899	0.0510421
Ghir_D01G014300.1	GB_D01G1618	0.00301925	0.00223298	1.35212	1776	448.5	1327.5	4	1	0.00301318	0.00222965
Ghir_D01G017380.1	GB_D01G1986	0	0	NaN	1455	351.333	1103.67	0	0	0	0
Ghir_D01G017500.1	GB_D01G1997	0.000858001	0.00270881	0.316745	1536	369.833	1166.17	1	1	0.00085751	0.00270392
Ghir_D01G018040.1	GB_D01G2048	0	0.00512166	0	1569	391.833	1177.17	0	2	0	0.00510421
Ghir_D01G020750.1	GB_D01G2351	0	0	NaN	1278	311.333	966.667	0	0	0	0
Ghir_D01G023540.1	GB_D01G2616	0	0.00600003	0	1449	334.667	1114.33	0	2	0	0.0059761
Ghir_D01G012320.1	GB_D01G1356	0.00181461	0.00581117	0.312262	1449	345.5	1103.5	2	2	0.00181242	0.00578871
Ghir_D02G015770.1	GB_A03G1564	0.0174368	0.0496257	0.351366	1308	307.167	1000.83	17.25	14.75	0.0172356	0.0480195
Ghir_D02G020190.1	GB_A03G2022	0.00718425	0.0356033	0.201786	1098	258.833	839.167	6	9	0.00714995	0.0347714
Ghir_D02G023930.1	GB_A03G2395	0.014366	0.0304476	0.471826	1545	385.417	1159.58	16.5	11.5	0.0142292	0.0298378
Ghir_D02G024830.1	GB_A03G2510	0.0178416	0.0443082	0.402672	993	255.667	737.333	13	11	0.0176311	0.0430248
Ghir_D02G024840.1	GB_A03G2511	0.00642623	0.0247565	0.259577	2886	698.083	2187.92	14	17	0.00639878	0.0243524
Ghir_D02G015770.1	GB_D02G1724	0.0133527	0.0189779	0.703593	1308	306.833	1001.17	13.25	5.75	0.0132346	0.0187398
Ghir_D02G020190.1	GB_D02G2180	0.00119142	0.00388602	0.306592	1098	258	840	1	1	0.00119048	0.00387597
Ghir_D02G023930.1	GB_D02G2535	0.00172563	0.00260417	0.66264	1545	384.667	1160.33	2	1	0.00172364	0.00259965
Ghir_D02G024840.1	GB_D02G2643	0.00275324	0.00287598	0.957325	2880	696.75	2183.25	6	2	0.0027482	0.00287047
Ghir_D02G024940.1	GB_D02G2642	0	0.00225564	0	1776	444	1332	0	1	0	0.00225225
Ghir_D03G000130.1	GB_A02G2073	0.00522423	0.0497557	0.104997	1272	311.583	960.417	5	15	0.00520607	0.0481412
Ghir_D03G008980.1	GB_A02G1148	0.0211808	0.0613061	0.345493	1353	335.5	1017.5	21.25	19.75	0.0208845	0.0588674
Ghir_D03G007070.1	GB_A02G1477	0.0130565	0.0309095	0.422412	1467	346.75	1120.25	14.5	10.5	0.0129435	0.0302812
Ghir_D03G000130.1	GB_D03G0010	0	0.00320856	0	1272	312.333	959.667	0	1	0	0.00320171
Ghir_D03G006850.1	GB_D03G0719	0.0186414	0.0393524	0.473705	1293	310.833	982.167	18.0833	11.9167	0.0184117	0.0383378
Ghir_D03G007070.1	GB_D03G0691	0.00305677	0.00426541	0.716641	1500	352.667	1147.33	3.5	1.5	0.00305055	0.00425331
Ghir_D03G008080.1	GB_D03G0859	0.0167288	0.0265475	0.630147	1596	377	1219	20.1667	9.83333	0.0165436	0.0260831
Ghir_D03G008980.1	GB_D03G0940	0	0	NaN	726	183	543	0	0	0	0
Ghir_D04G013220.1	GB_A04G1062	0.00674257	0.0288119	0.23402	1581	389.167	1191.83	8	11	0.00671235	0.0282655
Ghir_D04G017270.1	GB_A04G1470	0.00973034	0.0261528	0.372058	1488	350.167	1137.83	11	9	0.0096675	0.025702
Ghir_D04G018110.1	GB_A04G1558	0.00725739	0.0475407	0.152656	1455	347.333	1107.67	8	16	0.00722239	0.0460653
Ghir_D04G019330.1	GB_A04G1678	0.0125356	0.0528752	0.237079	1818	450.5	1367.5	17	23	0.0124314	0.0510544
Ghir_D04G007550.1	GB_A05G3547	0.089983	0.151523	0.593858	921	227.167	693.833	58.8333	31.1667	0.0847946	0.137197
Ghir_D04G008430.1	GB_A05G3649	0.0058575	0.0317508	0.184484	1350	321.667	1028.33	6	10	0.00583468	0.0310881
Ghir_D04G002300.1	GB_A05G4228	0.00775138	0.0459444	0.168712	1374	336.583	1037.42	8	15	0.00771146	0.0445655
Ghir_D04G003650.1	GB_A05G4113	0.00273806	0.0331379	0.0826262	1437	339.333	1097.67	3	11	0.00273307	0.0324165
Ghir_D04G005160.1	GB_A05G3959	0.106035	0.169222	0.626601	1209	293.75	915.25	90.5	44.5	0.0988801	0.151489
Ghir_D04G002300.1	GB_D04G0230	0	0.00894643	0	1374	337.333	1036.67	0	3	0	0.00889328
Ghir_D04G003650.1	GB_D04G0358	0.000911854	0.00591136	0.154255	1437	339.667	1097.33	1	2	0.0009113	0.00588813
Ghir_D04G005160.1	GB_D04G0503	0.00413866	0.00631915	0.654938	1287	317.833	969.167	4	2	0.00412726	0.00629261
Ghir_D04G007210.1	GB_D04G0724	0	0	NaN	1431	336.333	1094.67	0	0	0	0
Ghir_D04G007550.1	GB_D04G0759	0.0769776	0.0999643	0.770051	921	226.167	694.833	50.8333	21.1667	0.073159	0.0935888
Ghir_D04G008430.1	GB_D04G0855	0	0	NaN	1350	322.667	1027.33	0	0	0	0
Ghir_D04G017270.1	GB_D04G1861	0	0.00285443	0	1488	351	1137	0	1	0	0.002849
Ghir_D04G018110.1	GB_D04G1940	0.00180805	0	#NAME?	1455	347.5	1107.5	2	0	0.00180587	0
Ghir_D04G019330.1	GB_D04G2072	0	0	NaN	1818	451.667	1366.33	0	0	0	0
Ghir_D04G008430.1	GB_D09G0395	0.0581246	0.641508	0.0906062	1347	318.917	1028.08	57.5	137.5	0.0559293	0.431147
Ghir_D05G039270.1	GB_A04G0018	0.1011	0.314935	0.321017	1365	325.333	1039.67	98.3333	83.6667	0.0945816	0.257172
Ghir_D05G020340.1	GB_A05G2021	0.00193112	0.0180189	0.107172	1374	337	1037	2	6	0.00192864	0.0178042
Ghir_D05G021870.1	GB_A05G2180	0.00456449	0.0471321	0.0968446	1449	350.25	1098.75	5	16	0.00455063	0.0456817
Ghir_D05G024120.1	GB_A05G2410	0.0098988	0.0467136	0.211904	1410	342.25	1067.75	10.5	15.5	0.00983376	0.0452885
Ghir_D05G026880.1	GB_A05G2691	0.0140743	0.0519267	0.271042	1323	318.917	1004.08	14	16	0.0139431	0.0501698
Ghir_D05G030100.1	GB_A05G3023	0.00160901	0.0576243	0.0279224	1659	414.667	1244.33	2	23	0.00160729	0.0554662
Ghir_D05G031040.1	GB_A05G3134	0.003039	0.0448133	0.0678148	1311	321.833	989.167	3	14	0.00303286	0.0435008
Ghir_D05G000210.1	GB_A05G0007	0.0112467	0.0674612	0.166714	1416	341	1075	12	22	0.0111628	0.0645161
Ghir_D05G000210.1	GB_D05G0005	0.0844003	0.107756	0.783255	1203	290.583	912.417	72.8333	29.1667	0.0798246	0.100373
Ghir_D05G020340.1	GB_D05G2045	0	0	NaN	1374	336.167	1037.83	0	0	0	0
Ghir_D05G021870.1	GB_D05G2200	0	0.00285443	0	1449	351	1098	0	1	0	0.002849
Ghir_D05G024120.1	GB_D05G2415	0.000941472	0.0118171	0.0796704	1404	341.167	1062.83	1	4	0.000940881	0.0117245
Ghir_D05G026880.1	GB_D05G2690	0	0.00313644	0	1323	319.5	1003.5	0	1	0	0.00312989
Ghir_D05G030100.1	GB_D05G3003	0	0.00483678	0	1659	414.833	1244.17	0	2	0	0.00482121
Ghir_D05G031040.1	GB_D05G3106	0	0.00311365	0	1311	321.833	989.167	0	1	0	0.0031072
Ghir_D05G039270.1	GB_D05G4066	0.0922434	0.248841	0.370691	1365	324.25	1040.75	90.3333	68.6667	0.0867964	0.211771
Ghir_D06G001290.1	GB_A06G0151	0.00383878	0.0417429	0.0919625	1557	381.75	1175.25	4.5	15.5	0.00382897	0.0406025
Ghir_D06G002430.1	GB_A06G0271	0.00677971	0.0392641	0.172669	1377	339.833	1037.17	7	13	0.00674916	0.038254
Ghir_D06G002580.1	GB_A06G0287	0.00346488	0.0342048	0.101298	1137	269.167	867.833	3	9	0.00345688	0.0334365
Ghir_D06G004490.1	GB_A06G0468	0.00188147	0.0248213	0.0758006	1392	327.667	1064.33	2	8	0.00187911	0.0244151
Ghir_D06G018060.1	GB_A06G1878	0.0131961	0.0512199	0.257636	1317	323.167	993.833	13	16	0.0130807	0.0495101
Ghir_D06G018070.1	GB_A06G1879	0.00907193	0.0317256	0.28595	1320	321.917	998.083	9	10	0.00901728	0.0310639
Ghir_D06G018660.1	GB_A06G1941	0.0416829	0.0978275	0.426085	1149	281.667	867.333	35.1667	25.8333	0.0405457	0.091716
Ghir_D06G001290.1	GB_D06G0151	0	0	NaN	1557	381.5	1175.5	0	0	0	0
Ghir_D06G002430.1	GB_D06G0265	0.00096463	0.00294986	0.327009	1377	339.667	1037.33	1	1	0.00096401	0.00294406
Ghir_D06G002580.1	GB_D06G0280	0.00115374	0.0112117	0.102905	1137	269.583	867.417	1	3	0.00115285	0.0111283
Ghir_D06G004490.1	GB_D06G0465	0	0.00305967	0	1392	327.5	1064.5	0	1	0	0.00305344
Ghir_D06G018060.1	GB_D06G1948	0.00100739	0.00620479	0.162356	1317	323.667	993.333	1	2	0.00100671	0.0061792
Ghir_D06G018070.1	GB_D06G1949	0.00200535	0.00311851	0.643048	1320	321.333	998.667	2	1	0.00200267	0.00311203
Ghir_D06G018660.1	GB_D06G2008	0.00115496	0	#NAME?	1149	282.5	866.5	1	0	0.00115407	0
Ghir_D07G022710.1	GB_A07G2460	0.00930244	0.0638326	0.145732	1284	310.5	973.5	9	19	0.00924499	0.0611916
Ghir_D07G024410.1	GB_A07G2642	0.0239122	0.126992	0.188298	1362	321	1041	24.5	37.5	0.0235351	0.116822
Ghir_D07G019390.1	GB_A07G2034	0.00477785	0.0328574	0.145412	1392	342.167	1049.83	5	11	0.00476266	0.0321481
Ghir_D07G019390.1	GB_D07G2106	0	0.00292826	0	1392	342.167	1049.83	0	1	0	0.00292255
Ghir_D07G024410.1	GB_D07G2619	0.0159993	0.0602276	0.265648	1362	319.667	1042.33	16.5	18.5	0.0158299	0.0578728
Ghir_D08G008590.1	GB_A08G0899	0.0114752	0.0304379	0.377006	1389	335.25	1053.75	12	10	0.0113879	0.0298285
Ghir_D08G015510.1	GB_A08G1736	0.025202	0.0976687	0.258036	1662	431.333	1230.67	30.5	39.5	0.0247833	0.0915765
Ghir_D08G017980.1	GB_A08G1995	0.00387423	0.0240743	0.160928	1716	422.083	1293.92	5	10	0.00386424	0.023692
Ghir_D08G015510.1	GB_D08G1731	0.0152352	0.0321223	0.474288	1656	429.333	1226.67	18.5	13.5	0.0150815	0.0314441
Ghir_D08G017980.1	GB_D08G1984	0.000772947	0.00475909	0.162415	1716	421.583	1294.42	1	2	0.000772549	0.00474402
Ghir_D08G008590.1	GB_D08G0890	0	0	NaN	1398	338.5	1059.5	0	0	0	0
Ghir_D08G017980.1	GB_D12G2431	0.0679343	0.407975	0.166516	1716	422.667	1293.33	84	133	0.0649485	0.314669
Ghir_D09G016730.1	GB_A04G1134	0.0368001	0.551772	0.0666943	1434	334.083	1099.92	39.5	130.5	0.0359118	0.390621
Ghir_D09G009810.1	GB_A09G1222	0.0076446	0.045036	0.169744	1395	343.167	1051.83	8	15	0.00760577	0.0437105
Ghir_D09G013520.1	GB_A09G1598	0.0246526	0.0213362	1.15543	1278	309	969	23.5	6.5	0.0242518	0.0210356
Ghir_D09G015790.1	GB_A09G1834	0.0202047	0.057234	0.353019	1569	390.167	1178.83	23.5	21.5	0.019935	0.0551047
Ghir_D09G016730.1	GB_A09G1922	0.00182274	0.0429455	0.042443	1434	335.417	1098.58	2	14	0.00182053	0.0417391
Ghir_D09G003660.1	GB_A09G0509	0.00486699	0.0322978	0.150691	1347	316.333	1030.67	5	10	0.00485123	0.0316122
Ghir_D09G000550.1	GB_A09G0084	0.00335618	0.0213253	0.15738	1575	380.5	1194.5	4	8	0.00334868	0.021025
Ghir_D09G001520.1	GB_A09G0206	0.011102	0.0296254	0.374746	1308	309.833	998.167	11	9	0.0110202	0.0290479
Ghir_D09G000550.1	GB_D09G0061	0.000837521	0	#NAME?	1575	380.333	1194.67	1	0	0.000837054	0
Ghir_D09G001520.1	GB_D09G0162	0	0.00323276	0	1308	310	998	0	1	0	0.00322581
Ghir_D09G003660.1	GB_D09G0395	0	0	NaN	1347	316.167	1030.83	0	0	0	0
Ghir_D09G009810.1	GB_D09G1063	0.0143694	0.0208089	0.690542	1395	341.083	1053.92	15	7	0.0142326	0.0205228
Ghir_D09G013520.1	GB_D09G1441	0.00310479	0.00323538	0.959638	1278	309.75	968.25	3	1	0.00309837	0.00322841
Ghir_D09G015790.1	GB_D09G1674	0.00763257	0.00510858	1.49407	1578	392.833	1185.17	9	2	0.00759387	0.00509122
Ghir_D09G016730.1	GB_D09G1767	0	0.00298285	0	1434	335.917	1098.08	0	1	0	0.00297693
Ghir_D10G025880.1	GB_A10G2698	0.0121522	0.0786317	0.154545	1317	321.5	995.5	12	24	0.0120542	0.0746501
Ghir_D10G026220.1	GB_A10G2746	0.00369203	0.0341056	0.108253	1416	329.917	1086.08	4	11	0.00368296	0.0333418
Ghir_D10G015330.1	GB_A10G1380	0.0126524	0.023847	0.530564	1377	340.833	1036.17	13	8	0.0125462	0.0234719
Ghir_D10G021840.1	GB_A10G2315	0.0154042	0.0517859	0.29746	1701	433	1268	19.3333	21.6667	0.0152471	0.0500385
Ghir_D10G022620.1	GB_A10G2407	0.0519224	0.091141	0.569693	1608	402	1206	60.5	34.5	0.0501658	0.0858209
Ghir_D10G011370.1	GB_D10G1154	0.0128636	0.019748	0.651387	1392	333.5	1058.5	13.5	6.5	0.0127539	0.0194903
Ghir_D10G015330.1	GB_D10G1563	0.00387098	0	#NAME?	1377	341	1036	4	0	0.003861	0
Ghir_D10G021840.1	GB_D10G2292	0.00581117	0.0178695	0.325199	1701	434.167	1266.83	7.33333	7.66667	0.00578871	0.0176583
Ghir_D10G022620.1	GB_D10G2364	0.0479394	0.0590857	0.811354	1611	403.333	1207.67	56.0833	22.9167	0.0464394	0.0568182
Ghir_D10G025880.1	GB_D10G2662	0.0221094	0.0397993	0.555522	1311	320.333	990.667	21.5833	12.4167	0.0217867	0.0387617
Ghir_D10G026220.1	GB_D10G2708	0.000921305	0.00303721	0.303339	1416	329.917	1086.08	1	1	0.00092074	0.00303107
Ghir_D11G002920.1	GB_A11G0277	0.00532389	0.0258786	0.205726	1257	314.5	942.5	5	8	0.00530504	0.0254372
Ghir_D11G004050.1	GB_A11G0392	0.0140979	0.0321679	0.438261	1320	317.583	1002.42	14	10	0.0139662	0.0314878
Ghir_D11G017040.1	GB_A11G1678	0.00190809	0.0237291	0.0804115	1392	342.5	1049.5	2	8	0.00190567	0.0233577
Ghir_D11G025160.1	GB_A11G2607	0.0042468	0.0287018	0.147963	1914	497.167	1416.83	6	14	0.0042348	0.0281596
Ghir_D11G025170.1	GB_A11G2608	0.0189646	0.0394898	0.48024	1896	480.917	1415.08	26.5	18.5	0.0187268	0.0384682
Ghir_D11G002920.1	GB_D11G0278	0.000770466	0.00716994	0.107458	1719	420.417	1298.58	1	3	0.00077007	0.00713578
Ghir_D11G004050.1	GB_D11G0403	0.000998336	0.00950382	0.105046	1320	317.667	1002.33	1	3	0.000997672	0.00944386
Ghir_D11G017040.1	GB_D11G1728	0.00678299	0.0149706	0.453089	1374	337.333	1036.67	7	5	0.00675241	0.0148221
Ghir_D11G025160.1	GB_D11G2621	0	0.00200535	0	1926	499.333	1426.67	0	1	0	0.00200267
Ghir_D11G025170.1	GB_D11G2622	0.0103143	0.0136511	0.75557	1896	480.5	1415.5	14.5	6.5	0.0102437	0.0135276
Ghir_D12G022560.1	GB_A08G1995	0.0713521	0.387366	0.184198	1716	423.083	1292.92	88	128	0.0680632	0.302541
Ghir_D12G022560.1	GB_A12G2426	0.0776124	0.120585	0.643631	1455	364.333	1090.67	80.4167	40.5833	0.0737317	0.111391
Ghir_D12G024770.1	GB_A12G2638	0.0196016	0.0361288	0.542547	1290	316.583	973.417	18.8333	11.1667	0.0193477	0.0352724
Ghir_D12G004570.1	GB_A12G0461	0.00224132	0.0422544	0.0530433	2940	705.833	2234.17	5	29	0.00223797	0.0410862
Ghir_D12G005810.1	GB_A12G0588	0.0096799	0.0305308	0.317053	1374	334.25	1039.75	10	10	0.0096177	0.0299177
Ghir_D12G022560.1	GB_D08G1984	0.0699074	0.406723	0.171879	1716	422.583	1293.42	86.3333	132.667	0.0667483	0.313942
Ghir_D12G000750.1	GB_D12G0073	0.0270933	0.0326582	0.829602	1290	312.917	977.083	26	10	0.0266098	0.0319574
Ghir_D12G004570.1	GB_D12G0458	0.000447795	0.00426037	0.105107	2940	706.167	2233.83	1	3	0.000447661	0.00424829
Ghir_D12G005810.1	GB_D12G0579	0.00192802	0.00598806	0.321978	1374	335.333	1038.67	2	2	0.00192555	0.00596421
Ghir_D12G022560.1	GB_D12G2431	0.000774194	0.00711468	0.108816	1716	423.667	1292.33	1	3	0.000773794	0.00708104
Ghir_D13G007780.1	GB_A13G0841	0.0145432	0.0244137	0.595699	1194	291.417	902.583	13	7	0.0144031	0.0240206
Ghir_D13G005760.1	GB_A13G0715	0.00710064	0.0232706	0.305134	1296	305.5	990.5	7	7	0.00706714	0.0229133
Ghir_D13G001110.1	GB_A13G0096	0.0385483	0.121431	0.31745	1029	259.417	769.583	28.9167	29.0833	0.0375744	0.112111
Ghir_D13G001820.1	GB_A13G0170	0.0055573	0.0497592	0.111684	1416	332.333	1083.67	6	16	0.00553676	0.0481444
Ghir_D13G002450.1	GB_A13G0245	0.0178459	0.041126	0.433932	1476	356.083	1119.92	19.75	14.25	0.0176352	0.0400187
Ghir_D13G014150.1	GB_A13G1630	0.00962168	0.0305541	0.314906	1380	334	1046	10	10	0.00956023	0.0299401
Ghir_D13G016660.1	GB_A13G1896	0.00385853	0.0413227	0.0933755	1722	422.833	1299.17	5	17	0.00384862	0.040205
Ghir_D13G017880.1	GB_A13G2018	0.056197	0.0842606	0.666943	1830	466.333	1363.67	73.8333	37.1667	0.0541432	0.0796998
Ghir_D13G007290.1	GB_A13G0553	0.0301962	0.069985	0.431467	1221	291.833	929.167	27.5	19.5	0.0295964	0.066819
Ghir_D13G014150.1	GB_D13G1556	0.000957396	0.00299252	0.319929	1380	334.833	1045.17	1	1	0.000956785	0.00298656
Ghir_D13G014170.1	GB_D13G1558	0.0192	0.0269737	0.711805	2121	503.25	1617.75	30.6667	13.3333	0.0189564	0.0264945
Ghir_D13G016660.1	GB_D13G1837	0	0.00236967	0	1722	422.667	1299.33	0	1	0	0.00236593
Ghir_D13G017880.1	GB_D13G1948	0.0353348	0.0430893	0.820035	1896	483.583	1412.42	48.75	20.25	0.0345153	0.0418749
Ghir_D13G001110.1	GB_D13G0098	0.0358453	0.0729906	0.491095	1029	260	769	26.9167	18.0833	0.0350022	0.0695513
Ghir_D13G001820.1	GB_D13G0167	0.000922935	0	#NAME?	1416	331.833	1084.17	1	0	0.000922367	0
Ghir_D13G002450.1	GB_D13G0231	0.00492907	0.00421942	1.16819	1476	356.5	1119.5	5.5	1.5	0.00491291	0.00420757
Ghir_D13G004760.1	GB_D13G0467	0.0174584	0.0262333	0.665506	1347	323.25	1023.75	17.6667	8.33333	0.0172568	0.0257798
Ghir_D13G005760.1	GB_D13G0582	0.00100959	0.00328768	0.307084	1296	304.833	991.167	1	1	0.00100891	0.00328048
Ghir_D13G007290.1	GB_D13G0741	0.0212742	0.0333388	0.63812	1221	291.333	929.667	19.5	9.5	0.0209753	0.0326087
Ghir_D13G007780.1	GB_D13G0794	0.00335321	0	#NAME?	1185	288.333	896.667	3	0	0.00334572	0

## Sheet: Gh_Ga_KaKs
Seq_1	Seq_2	Ka	Ks	Ka_Ks	EffectiveLen	AverageS-sites	AverageN-sites	cN	cS	pN	pS	Note
Ghir_A01G011250.1	Ga01G1374.1	0.000910747	0.00583093	0.156192	1443	344.333	1098.67	1	2	0.000910194	0.00580833
Ghir_A01G015870.1	Ga02G1091.1	0.0245897	0.0344074	0.714665	1398	337	1061	25.6667	11.3333	0.024191	0.0336301
Ghir_A01G016490.1	Ga02G1164.1	0.00540421	0	#NAME?	1473	358.75	1114.25	6	0	0.00538479	0
Ghir_A01G016500.1	Ga02G1165.1	0.000852879	0.00514803	0.165671	1563	389.833	1173.17	1	2	0.000852394	0.0051304
Ghir_A01G018350.1	Ga02G1384.1	0	0	NaN	1425	341.5	1083.5	0	0	0	0
Ghir_A01G019270.1	Ga02G1493.1	0.00416994	0	#NAME?	1272	310.083	961.917	4	0	0.00415836	0
Ghir_A01G022010.1	Ga14G0080.1	0.00108225	0.00699306	0.154761	1212	287.333	924.667	1	2	0.00108147	0.00696056
Ghir_A02G010940.1	Ga01G1747.1	0.0528683	0.0721035	0.733228	1065	261.833	803.167	41	18	0.0510479	0.068746
Ghir_A02G019440.1	Ga02G0013.1	0	0	NaN	1266	310.5	955.5	0	0	0	0
Ghir_A02G013680.1	Ga02G0610.1	0.000897263	0.014599	0.0614606	1461	345.833	1115.17	1	5	0.000896727	0.0144578
Ghir_A02G011630.1	Ga02G0769.1	0.000839748	0.00818562	0.102588	1560	368.5	1191.5	1	3	0.000839278	0.00814111
Ghir_A02G011880.1	Ga02G0801.1	0.00267738	0.00278681	0.960732	1482	359.5	1122.5	3	1	0.00267261	0.00278164
Ghir_A02G008580.1	Ga03G0938.1	0.0119846	0.0115737	1.03551	1272	304.75	967.25	11.5	3.5	0.0118894	0.0114848
Ghir_A03G014380.1	Ga03G1725.1	0.00100536	0.00655026	0.153484	1302	306.667	995.333	1	2	0.00100469	0.00652174
Ghir_A03G018820.1	Ga03G2261.1	0.00358566	0.015585	0.230072	1098	259.333	838.667	3	4	0.00357711	0.0154242
Ghir_A03G022190.1	Ga03G2632.1	0.0570406	0.0768343	0.742385	1470	345.75	1124.25	61.75	25.25	0.0549255	0.0730296
Ghir_A03G022480.1	Ga03G2663.1	0.0073673	0.0191398	0.38492	1083	264.583	818.417	6	5	0.00733123	0.0188976
Ghir_A03G023430.1	Ga03G2775.1	0.00300828	0.00894865	0.336171	1782	449.667	1332.33	4	4	0.00300225	0.00889548
Ghir_A04G009740.1	Ga04G0639.1	0.000904364	0.00596573	0.151593	1443	336.583	1106.42	1	2	0.000903819	0.00594206
Ghir_A04G010740.1	Ga04G0523.1	0.000972447	0.00874645	0.111182	1374	345	1029	1	3	0.000971817	0.00869565
Ghir_A04G012930.1	Ga04G0329.1	0.00337648	0.0110499	0.305566	1164	273.5	890.5	3	3	0.00336889	0.0109689
Ghir_A04G013700.1	Ga04G0247.1	0.000906892	0.011662	0.0777645	1449	345.667	1103.33	1	4	0.000906344	0.0115718
Ghir_A04G014650.1	Ga04G0067.1	0.00368596	0.0158556	0.23247	1806	446.167	1359.83	5	7	0.00367692	0.0156892
Ghir_A05G034110.1	Ga04G1362.1	0.00275736	0.00299103	0.921875	1425	335	1090	3	1	0.00275229	0.00298507
Ghir_A05G037910.1	Ga04G1589.1	0.0730564	0.105694	0.691209	1278	311.917	966.083	67.25	30.75	0.069611	0.098584
Ghir_A05G039420.1	Ga04G1768.1	0.000914634	0.00595832	0.153505	1431	337	1094	1	2	0.000914077	0.00593472
Ghir_A05G026860.1	Ga05G2808.1	0.0826557	0.0881348	0.937832	1284	308.667	975.333	76.3333	25.6667	0.0782638	0.0831533
Ghir_A05G030040.1	Ga05G3167.1	0.00157905	0.00721015	0.219004	1686	418.083	1267.92	2	3	0.00157739	0.0071756
Ghir_A05G031160.1	Ga05G3308.1	0	0.00626635	0	1305	320.5	984.5	0	2	0	0.00624025
Ghir_A05G024270.1	Ga05G2526.1	0.0010804	0.0103539	0.104347	1218	291.75	926.25	1	3	0.00107962	0.0102828
Ghir_A05G020380.1	Ga05G2110.1	0.000859353	0.00523106	0.164279	1548	383.667	1164.33	1	2	0.000858861	0.00521286
Ghir_A06G001430.1	Ga06G0169.1	0.00256868	0.00526664	0.487726	1551	381.083	1169.92	3	2	0.00256429	0.0052482
Ghir_A06G011040.1	Ga06G1197.1	0.00371518	0.00300301	1.23715	1413	333.667	1079.33	4	1	0.00370599	0.002997
Ghir_A06G017130.1	Ga06G1937.1	0.00202429	0.00311527	0.649797	1311	321.667	989.333	2	1	0.00202156	0.00310881
Ghir_A06G017140.1	Ga06G1936.1	0.0133538	0.0210487	0.634424	1395	337.25	1057.75	14	7	0.0132356	0.0207561
Ghir_A06G017740.1	Ga06G2019.1	0.034664	0.0260189	1.33226	1287	312.833	974.167	33	8	0.0338751	0.0255727
Ghir_A07G018950.1	Ga07G2022.1	0.00191939	0	#NAME?	1383	339.667	1043.33	2	0	0.00191693	0
Ghir_A07G022620.1	Ga07G2436.1	0.0119749	0.0253675	0.472056	936	220.5	715.5	8.5	5.5	0.0118798	0.0249433
Ghir_A07G024360.1	Ga07G2623.1	0	0.0222121	0	1359	319.833	1039.17	0	7	0	0.0218864
Ghir_A08G014700.1	Ga08G1649.1	0.0699434	0.0836243	0.836401	1572	406.5	1165.5	77.8333	32.1667	0.0667811	0.0791308
Ghir_A08G017140.1	Ga08G1920.1	0.00455928	0.00551473	0.826747	1464	364	1100	5	2	0.00454545	0.00549451
Ghir_A09G000600.1	Ga09G0062.1	0.0016835	0.00794359	0.211932	1569	379.667	1189.33	2	3	0.00168161	0.00790167
Ghir_A09G000660.1	Ga09G0068.1	0	0.00897766	0	1422	336.167	1085.83	0	3	0	0.00892414
Ghir_A09G014060.1	Ga09G1503.1	0.0102226	0.0106542	0.959488	1170	283.583	886.417	9	3	0.0101532	0.0105789
Ghir_A09G016310.1	Ga09G1754.1	0.00583579	0.0101225	0.576519	1602	397.833	1204.17	7	4	0.00581315	0.0100545
Ghir_A09G003730.1	Ga09G0455.1	0.0257085	0.0268188	0.9586	1293	300.5	992.5	25.0833	7.91667	0.0252729	0.026345
Ghir_A10G023750.1	Ga10G0012.1	0.000925212	0.00305033	0.303315	1410	328.5	1081.5	1	1	0.000924642	0.00304414
Ghir_A10G020140.1	Ga10G0661.1	0.0555828	0.0946806	0.587055	1212	312.917	899.083	48.1667	27.8333	0.0535731	0.0889481
Ghir_A10G012420.1	Ga10G1449.1	0.0251383	0.024399	1.0303	1263	312.417	950.583	23.5	7.5	0.0247217	0.0240064
Ghir_A10G023320.1	Ga10G0174.1	0.00100959	0.0157984	0.0639048	1311	319.833	991.167	1	5	0.00100891	0.0156331
Ghir_A10G006490.1	Ga10G2193.1	0.00170503	0.00813751	0.209527	1545	370.667	1174.33	2	3	0.00170309	0.00809353
Ghir_A11G002910.1	Ga11G3831.1	0.000792079	0.002456	0.322508	1671	407.833	1263.17	1	1	0.000791661	0.00245198
Ghir_A11G004110.1	Ga11G3707.1	0.00102512	0.00652533	0.157098	1284	307.833	976.167	1	2	0.00102442	0.00649702
Ghir_A11G007590.1	Ga11G3351.1	0.00860996	0.0129944	0.662592	1245	310.5	934.5	8	4	0.00856073	0.0128824
Ghir_A11G016950.1	Ga11G2320.1	0.00191602	0.00293974	0.651764	1386	340.833	1045.17	2	1	0.00191357	0.00293399
Ghir_A11G025010.1	Ga11G1352.1	0.00663813	0.019757	0.335988	1908	495.75	1412.25	9.33333	9.66667	0.00660884	0.0194991
Ghir_A11G025020.1	Ga11G1351.1	0.0546815	0.0592981	0.922146	1914	482.333	1431.67	75.5	27.5	0.0527357	0.0570145
Ghir_A12G022590.1	Ga12G0664.1	0.00386998	0.00476949	0.811403	1716	420.667	1295.33	5	2	0.00386001	0.00475436
Ghir_A12G024790.1	Ga12G0449.1	0.0391641	0.0404574	0.968031	858	211.583	646.417	24.6667	8.33333	0.0381591	0.0393856
Ghir_A12G004640.1	Ga12G2637.1	0.000448699	0.00426946	0.105095	2934	704.667	2229.33	1	3	0.000448565	0.00425733
Ghir_A12G005820.1	Ga12G2521.1	0.00387535	0.00602715	0.642982	1368	333.167	1034.83	4	2	0.00386536	0.006003
Ghir_A13G013440.1	Ga13G1625.1	0.000960923	0.00603625	0.159192	1374	332.667	1041.33	1	2	0.000960307	0.00601202
Ghir_A13G013460.1	Ga13G1627.1	0.00286944	0.00924511	0.310374	1374	326.5	1047.5	3	3	0.00286396	0.00918836
Ghir_A13G017210.1	Ga13G2032.1	0.00280702	0.00611832	0.458789	1920	492.333	1427.67	4	3	0.00280177	0.00609343
Ghir_A13G005220.1	Ga13G0812.1	0.00799779	0.00746972	1.0707	1149	269.083	879.917	7	2	0.0079553	0.00743264
Ghir_A13G001500.1	Ga13G0186.1	0.000928074	0.00605147	0.153363	1410	331.833	1078.17	1	2	0.0009275	0.00602712
Ghir_A13G006530.1	Ga13G0586.1	0	0.00989569	0	1290	305.167	984.833	0	3	0	0.00983069
Ghir_A13G007550.1	Ga13G0888.1	0.00223693	0.00353462	0.632863	1179	283.583	895.417	2	1	0.0022336	0.0035263
Ghir_D01G012320.1	Ga01G1374.1	0.00182288	0.03263	0.0558652	1443	344.5	1098.5	2	11	0.00182066	0.0319303
Ghir_D01G017380.1	Ga02G1091.1	0.00639858	0.0261401	0.24478	1449	350.333	1098.67	7	9	0.00637136	0.0256898
Ghir_D01G017500.1	Ga02G1104.1	0.0121583	0.0389156	0.312428	1530	369.167	1160.83	14	14	0.0120603	0.0379233
Ghir_D01G018040.1	Ga02G1165.1	0.00256155	0.0503946	0.0508299	1563	389.833	1173.17	3	19	0.00255718	0.0487388
Ghir_D01G020750.1	Ga02G1493.1	0.0115165	0.0296579	0.388313	1272	309.5	962.5	11	9	0.0114286	0.0290792
Ghir_D01G023540.1	Ga14G0080.1	0.00452968	0.0496819	0.0911737	1440	332.833	1107.17	5	16	0.00451603	0.0480721
Ghir_D02G015770.1	Ga03G1725.1	0.0175194	0.0498494	0.351447	1302	305.833	996.167	17.25	14.75	0.0173164	0.0482289
Ghir_D02G020190.1	Ga03G2261.1	0.00601326	0.0481771	0.124816	1092	257.167	834.833	5	12	0.00598922	0.0466623
Ghir_D02G023930.1	Ga03G2663.1	0.0079788	0.0368768	0.216364	1083	264	819	6.5	9.5	0.00793651	0.0359848
Ghir_D02G024840.1	Ga03G2776.1	0.00736541	0.0218356	0.337312	2880	697	2183	16	15	0.00732936	0.0215208
Ghir_D02G024940.1	Ga03G2775.1	0.0144812	0.0463199	0.312635	1770	445.25	1324.75	19	20	0.0143423	0.0449186
Ghir_D03G008980.1	Ga01G1747.1	0.0233296	0.0646818	0.360683	1347	334.833	1012.17	23.25	20.75	0.0229705	0.0619711
Ghir_D03G000130.1	Ga02G0013.1	0.00419912	0.0498937	0.0841613	1266	310.75	955.25	4	15	0.00418739	0.0482703
Ghir_D03G007070.1	Ga02G0610.1	0.0112962	0.0370171	0.305163	1461	346.083	1114.92	12.5	12.5	0.0112116	0.0361185
Ghir_D03G008080.1	Ga02G0769.1	0.00759073	0.0276529	0.2745	1560	368.333	1191.67	9	10	0.00755245	0.0271493
Ghir_D04G002300.1	Ga04G1888.1	0.00485714	0.0429675	0.113042	1368	335.25	1032.75	5	14	0.00484144	0.0417599
Ghir_D04G019330.1	Ga04G0067.1	0.00960368	0.0553672	0.173454	1812	449.667	1362.33	13	24	0.00954245	0.0533729
Ghir_D04G017270.1	Ga04G0329.1	0.0106228	0.0320749	0.331187	1488	350.333	1137.67	12	11	0.0105479	0.0313987
Ghir_D04G018110.1	Ga04G0247.1	0.00728824	0.0477298	0.152698	1449	346	1103	8	16	0.00725295	0.0462428
Ghir_D04G013220.1	Ga04G0721.1	0.00676824	0.0262494	0.257843	1575	387.667	1187.33	8	10	0.00673779	0.0257954
Ghir_D04G003650.1	Ga04G1768.1	0.00274809	0.0271659	0.10116	1431	337.333	1093.67	3	9	0.00274307	0.0266798
Ghir_D04G005160.1	Ga04G1589.1	0.0392941	0.0526821	0.745871	1281	314.5	966.5	37	16	0.0382825	0.0508744
Ghir_D04G007210.1	Ga04G1362.1	0.00645066	0.0525176	0.122829	1425	335.167	1089.83	7	17	0.006423	0.050721
Ghir_D04G007550.1	Ga04G1317.1	0.0871618	0.146036	0.596851	918	227.333	690.667	56.8333	30.1667	0.0822876	0.132698
Ghir_D04G008430.1	Ga04G1205.1	0.00489798	0.0352065	0.139122	1344	319.833	1024.17	5	11	0.00488202	0.0343929
Ghir_D05G020340.1	Ga05G2110.1	0.00291074	0.0181095	0.16073	1368	335.333	1032.67	3	6	0.0029051	0.0178926
Ghir_D05G026880.1	Ga05G2808.1	0.038016	0.0874116	0.434908	1290	312.083	977.917	36.25	25.75	0.0370686	0.08251
Ghir_D05G030100.1	Ga05G3167.1	0.00323342	0.0604481	0.0534908	1653	413.25	1239.75	4	24	0.00322646	0.0580762
Ghir_D05G031040.1	Ga05G3308.1	0.00305344	0.0516611	0.0591052	1305	320.5	984.5	3	16	0.00304723	0.049922
Ghir_D05G021870.1	Ga05G2281.1	0.00462893	0.0444575	0.10412	1431	347.5	1083.5	5	15	0.00461467	0.0431655
Ghir_D05G024120.1	Ga05G2526.1	0.00897649	0.0534305	0.168003	1404	339.333	1064.67	9.5	17.5	0.00892298	0.0515717
Ghir_D06G001290.1	Ga06G0169.1	0.0047143	0.0418651	0.112607	1551	380.667	1170.33	5.5	15.5	0.00469952	0.040718
Ghir_D06G002430.1	Ga06G0280.1	0.00593867	0.0465025	0.127706	1347	332.667	1014.33	6	15	0.00591522	0.0450902
Ghir_D06G004490.1	Ga06G0409.1	0.00188976	0.0249244	0.0758198	1386	326.333	1059.67	2	8	0.00188739	0.0245148
Ghir_D06G018060.1	Ga06G1937.1	0.0112075	0.0447655	0.250361	1311	322.167	988.833	11	14	0.0111242	0.0434558
Ghir_D06G018070.1	Ga06G1936.1	0.00605809	0.0319622	0.189539	1314	319.583	994.417	6	10	0.00603369	0.0312907
Ghir_D06G018660.1	Ga06G2019.1	0.0069917	0.0290417	0.240747	1143	280.833	862.167	6	8	0.00695921	0.0284866
Ghir_D07G019390.1	Ga07G2022.1	0.00383571	0.0330218	0.116157	1386	340.5	1045.5	4	11	0.00382592	0.0323054
Ghir_D07G022710.1	Ga07G2436.1	0.00826028	0.0569152	0.145133	1284	310.167	973.833	8	17	0.00821496	0.0548092
Ghir_D07G024410.1	Ga07G2623.1	0.00968849	0.0797652	0.121463	1356	317.167	1038.83	10	24	0.00962618	0.07567
Ghir_D07G024420.1	Ga07G2624.1	0.00783882	0.05786	0.135479	1185	287.333	897.667	7	16	0.00779799	0.0556845
Ghir_D08G015510.1	Ga08G1649.1	0.0193959	0.0747557	0.259456	1656	428.667	1227.33	23.5	30.5	0.0191472	0.0711509
Ghir_D08G008590.1	Ga08G0931.1	0.0115304	0.0305308	0.377664	1383	334.25	1048.75	12	10	0.0114422	0.0299177
Ghir_D08G017980.1	Ga12G0664.1	0.0668684	0.412941	0.161932	1710	420.417	1289.58	82.5	133.5	0.0639742	0.317542
Ghir_D09G016730.1	Ga04G0639.1	0.0396949	0.569049	0.0697566	1434	334.75	1099.25	42.5	133.5	0.0386627	0.398805
Ghir_D09G003660.1	Ga09G0455.1	0.0298858	0.0478307	0.624825	1293	300.333	992.667	29.0833	13.9167	0.0292982	0.0463374
Ghir_D09G009810.1	Ga09G1094.1	0.00864148	0.0390674	0.221194	1389	341.5	1047.5	9	13	0.00859189	0.0380673
Ghir_D09G013520.1	Ga09G1503.1	0.025065	0.0260217	0.963234	1206	293.25	912.75	22.5	7.5	0.0246508	0.0255754
Ghir_D09G016730.1	Ga09G1964.1	0.00183164	0.0367327	0.0498641	1428	334.75	1093.25	2	12	0.00182941	0.0358476
Ghir_D09G015790.1	Ga09G1754.1	0.0200752	0.0538289	0.372945	1581	394.667	1186.33	23.5	20.5	0.0198089	0.0519426
Ghir_D09G000550.1	Ga09G0062.1	0.00168279	0.0159935	0.105217	1569	379.167	1189.83	2	6	0.00168091	0.0158242
Ghir_D10G015330.1	Ga10G1449.1	0.0151635	0.0278024	0.545403	1329	329.75	999.25	15	9	0.0150113	0.0272934
Ghir_D10G021840.1	Ga10G0661.1	0.0162659	0.0645212	0.252101	1695	431.333	1263.67	20.3333	26.6667	0.0160907	0.0618238
Ghir_D10G022620.1	Ga10G0566.1	0.00338601	0.0282326	0.119933	1581	397	1184	4	11	0.00337838	0.0277078
Ghir_D10G025880.1	Ga10G0174.1	0.0111829	0.0790204	0.141519	1311	320	991	11	24	0.0110999	0.075
Ghir_D10G026220.1	Ga10G0012.1	0.001852	0.0310523	0.0596412	1410	328.75	1081.25	2	10	0.00184971	0.0304183
Ghir_D10G011370.1	Ga10G2193.1	0.0150411	0.066415	0.226471	1392	334.333	1057.67	15.75	21.25	0.0148913	0.0635593
Ghir_D11G002920.1	Ga11G3831.1	0.00636693	0.0401602	0.158538	1671	409.167	1261.83	8	16	0.00633998	0.0391039
Ghir_D11G004050.1	Ga11G3707.1	0.014487	0.0331637	0.436831	1284	308.25	975.75	14	10	0.0143479	0.0324412
Ghir_D11G017040.1	Ga11G2320.1	0.00383571	0.0269087	0.142545	1386	340.5	1045.5	4	9	0.00382592	0.0264317
Ghir_D11G025160.1	Ga11G1352.1	0.00949887	0.0450612	0.210799	1908	495.417	1412.58	13.3333	21.6667	0.00943897	0.0437342
Ghir_D11G025170.1	Ga11G1351.1	0.0734509	0.0910712	0.806521	1893	478.083	1414.92	99	41	0.0699688	0.0857591
Ghir_D12G022560.1	Ga12G0664.1	0.00545351	0.0216491	0.251904	1710	421.75	1288.25	7	9	0.00543373	0.0213397
Ghir_D12G024770.1	Ga12G0449.1	0.0196973	0.0429738	0.458355	1284	315.25	968.75	18.8333	13.1667	0.0194409	0.0417658
Ghir_D12G004570.1	Ga12G2637.1	0.00179627	0.0423367	0.0424283	2934	704.5	2229.5	4	29	0.00179412	0.0411639
Ghir_D12G005000.1	Ga12G2612.1	0.0168052	0.0426338	0.394177	1716	422.25	1293.75	21.5	17.5	0.0166184	0.0414446
Ghir_D12G005810.1	Ga12G2521.1	0.0107084	0.0368832	0.290332	1368	333.417	1034.58	11	12	0.0106323	0.035991
Ghir_D13G014150.1	Ga13G1625.1	0.00869715	0.0306321	0.283922	1374	333.167	1040.83	9	10	0.00864692	0.030015
Ghir_D13G016660.1	Ga13G1902.1	0.00465178	0.0364002	0.127795	1716	422.167	1293.83	6	15	0.00463738	0.035531
Ghir_D13G017880.1	Ga13G2032.1	0.0461487	0.0763046	0.604795	1890	482.417	1407.58	63	35	0.0447576	0.0725514
Ghir_D13G001110.1	Ga13G0102.1	0.0385741	0.130277	0.296093	1029	259.917	769.083	28.9167	31.0833	0.0375989	0.11959
Ghir_D13G001820.1	Ga13G0186.1	0.00558402	0.0434679	0.128463	1410	331.5	1078.5	6	14	0.00556328	0.0422323
Ghir_D13G007780.1	Ga13G0888.1	0.0146017	0.0282054	0.517692	1188	289	899	13	8	0.0144605	0.0276817
Ghir_D13G007290.1	Ga13G0812.1	0.0314558	0.0704913	0.446236	1215	289.833	925.167	28.5	19.5	0.0308053	0.06728
Ghir_D13G004760.1	Ga13G0498.1	0.0366477	0.0806255	0.454543	1341	320.5	1020.5	36.5	24.5	0.0357668	0.0764431
Ghir_D13G005760.1	Ga13G0586.1	0.00509167	0.0233352	0.218197	1290	304.667	985.333	5	7	0.00507442	0.0229759

## Sheet: Gh_Gr_KaKs
Seq_1	Seq_2	Ka	Ks	Ka_Ks	EffectiveLen	AverageS-sites	AverageN-sites	cN	cS	pN	pS	Note
Ghir_A01G015870.1	Gorai.002G195200.1	0.0241501	0.0619432	0.389875	1422	342	1080	25.6667	20.3333	0.0237654	0.0594542
Ghir_A01G016490.1	Gorai.002G202500.1	0.0135781	0.0169379	0.80164	1473	358.25	1114.75	15	6	0.0134559	0.0167481
Ghir_A01G016500.1	Gorai.002G202600.1	0.00170721	0.047614	0.0358553	1563	390.167	1172.83	2	18	0.00170527	0.0461341
Ghir_A01G018350.1	Gorai.002G223200.1	0.00370143	0.0268152	0.138035	1425	341.667	1083.33	4	9	0.00369231	0.0263415
Ghir_A01G018520.1	Gorai.002G224700.1	0.343732	0.471204	0.729476	633	154.583	478.417	131.917	54.0833	0.275736	0.349865
Ghir_A01G019270.1	Gorai.002G233100.1	0.00873134	0.0372853	0.234177	1224	302.417	921.583	8	11	0.00868071	0.0363737
Ghir_A01G022010.1	Gorai.002G262100.1	0.00542596	0.0692659	0.0783352	1212	287.167	924.833	5	19	0.00540638	0.0661637
Ghir_A01G011250.1	Gorai.002G137400.1	0.00364992	0.0356768	0.102305	1443	344.417	1098.58	4	12	0.00364105	0.0348415
Ghir_A02G013680.1	Gorai.002G056200.1	0.0108378	0.0235025	0.461135	1461	345.75	1115.25	12	8	0.0107599	0.0231381
Ghir_A02G019440.1	Gorai.003G001600.1	0.00314466	0.0465782	0.0675136	1266	310	956	3	14	0.00313808	0.0451613
Ghir_A02G010940.1	Gorai.003G081400.1	0.0559319	0.101016	0.553695	1065	261	804	43.3333	24.6667	0.0538972	0.0945083
Ghir_A02G011630.1	Gorai.003G086300.1	0.0103858	0.0481706	0.215605	1587	375.083	1211.92	12.5	17.5	0.0103142	0.0466563
Ghir_A02G008580.1	Gorai.005G098500.1	0.0769686	0.136591	0.563499	1068	248.917	819.083	59.9167	31.0833	0.0731509	0.124874
Ghir_A02G011880.1	Gorai.013G109500.1	0.0818619	0.0866027	0.945258	1209	292.417	916.583	71.0833	23.9167	0.0775525	0.0817897
Ghir_A03G014380.1	Gorai.005G171700.1	0.00503865	0.0299707	0.168119	1302	306.333	995.667	5	9	0.00502176	0.0293798
Ghir_A03G018820.1	Gorai.005G217100.1	0.00839002	0.0519515	0.161497	1098	259	839	7	13	0.00834327	0.0501931
Ghir_A03G022190.1	Gorai.005G253300.1	0.0589672	0.10289	0.573108	1470	345.833	1124.17	63.75	33.25	0.0567087	0.0961446
Ghir_A03G023430.1	Gorai.005G266500.1	0.0136015	0.0485625	0.280083	1782	446.583	1335.42	18	21	0.0134789	0.0470237
Ghir_A04G000290.1	Gorai.009G453900.1	0.0118551	0.0546121	0.217079	1395	332.25	1062.75	12.5	17.5	0.0117619	0.0526712
Ghir_A04G009740.1	Gorai.012G112900.1	0.00452934	0.0524231	0.0863998	1443	335.75	1107.25	5	17	0.00451569	0.0506329
Ghir_A04G010740.1	Gorai.012G123900.1	0.00487252	0.0265907	0.183242	1374	344.5	1029.5	5	9	0.00485673	0.0261248
Ghir_A04G012930.1	Gorai.012G148400.1	0.0136834	0.0375548	0.364358	1158	273	885	12	10	0.0135593	0.03663
Ghir_A04G013700.1	Gorai.012G156700.1	0.00820428	0.044656	0.183721	1449	346	1103	9	15	0.00815956	0.0433526
Ghir_A04G014650.1	Gorai.012G170500.1	0.0126085	0.0630722	0.199905	1806	446.333	1359.67	17	27	0.0125031	0.0604929
Ghir_A05G000060.1	Gorai.009G000400.1	0.0959605	0.184412	0.52036	1197	288.5	908.5	81.8333	47.1667	0.0900752	0.163489
Ghir_A05G020380.1	Gorai.009G207900.1	0.00171895	0.0211748	0.0811793	1548	383.167	1164.83	2	8	0.00171698	0.0208786
Ghir_A05G024270.1	Gorai.009G248600.1	0.00541763	0.0350839	0.154419	1218	291.75	926.25	5	10	0.00539811	0.0342759
Ghir_A05G030040.1	Gorai.009G311500.1	0.00892385	0.0684018	0.130462	1653	413	1240	11	27	0.00887097	0.0653753
Ghir_A05G031160.1	Gorai.009G321600.1	0.0030524	0.0417443	0.0731214	1305	320.167	984.833	3	13	0.0030462	0.0406039
Ghir_A05G037910.1	Gorai.012G054000.1	0.00928804	0.049198	0.188789	1290	315	975	9	15	0.00923077	0.047619
Ghir_A05G039420.1	Gorai.012G038000.1	0.00366637	0.0395629	0.0926718	1431	337.333	1093.67	4	13	0.00365742	0.0385375
Ghir_A05G034110.1	Gorai.012G076100.1	0.00830522	0.0524906	0.158223	1425	335.333	1089.67	9	17	0.00825941	0.0506958
Ghir_A06G017130.1	Gorai.010G192600.1	0.0122327	0.0252655	0.484165	1311	322	989	12	8	0.0121335	0.0248447
Ghir_A06G017140.1	Gorai.010G192700.1	0.0030209	0.0190537	0.158547	1314	318.917	995.083	3	6	0.00301482	0.0188137
Ghir_A06G017740.1	Gorai.010G199600.1	0.039556	0.0728524	0.542961	1281	312.083	968.917	37.3333	21.6667	0.038531	0.0694259
Ghir_A06G001430.1	Gorai.010G016000.1	0.00471396	0.047452	0.0993417	1551	380.583	1170.42	5.5	17.5	0.00469918	0.045982
Ghir_A06G002710.1	Gorai.010G029800.1	0.00271719	0.0324934	0.0836228	1452	345.917	1106.08	3	11	0.00271227	0.0317996
Ghir_A07G018950.1	Gorai.001G206000.1	0.00673729	0.0393235	0.17133	1383	339.333	1043.67	7	13	0.00670712	0.0383104
Ghir_A08G014700.1	Gorai.004G165500.1	0.0750174	0.124918	0.600531	1572	407	1165	83.1667	46.8333	0.0713877	0.11507
Ghir_A08G017140.1	Gorai.004G192000.1	0.00443002	0.0217013	0.204136	1506	374	1132	5	8	0.00441696	0.0213904
Ghir_A09G014060.1	Gorai.006G146500.1	0.0276779	0.0291216	0.950427	1236	297.583	938.417	25.5	8.5	0.0271734	0.0285634
Ghir_A09G016310.1	Gorai.006G171300.1	0.0211297	0.04626	0.456759	1566	390.083	1175.92	24.5	17.5	0.0208348	0.0448622
Ghir_A09G000600.1	Gorai.006G006700.1	0.00337032	0.0240985	0.139856	1569	379.5	1189.5	4	9	0.00336276	0.0237154
Ghir_A09G000660.1	Gorai.006G007300.1	0.00554617	0.036574	0.151642	1422	336.167	1085.83	6	12	0.00552571	0.0356966
Ghir_A09G003730.1	Gorai.006G039200.1	0.00488601	0.0258925	0.188703	1341	314.333	1026.67	5	8	0.00487013	0.0254507
Ghir_A10G012420.1	Gorai.011G160900.1	0.0274975	0.0302428	0.909223	1302	320.5	981.5	26.5	9.5	0.0269995	0.0296412
Ghir_A10G020140.1	Gorai.011G229700.1	0.064633	0.103741	0.623024	1212	313.083	898.917	55.6667	30.3333	0.0619264	0.0968858
Ghir_A10G023320.1	Gorai.011G278700.1	0.0122026	0.0826144	0.147706	1311	319.583	991.417	12	25	0.0121039	0.0782269
Ghir_A10G023750.1	Gorai.011G283900.1	0.00185214	0.0310443	0.0596612	1410	328.833	1081.17	2	10	0.00184985	0.0304105
Ghir_A11G002910.1	Gorai.007G030200.1	0.00854323	0.0342567	0.249388	1713	418.083	1294.92	11	14	0.00849476	0.0334861
Ghir_A11G004110.1	Gorai.007G042100.1	0.0121245	0.035615	0.340433	1314	316.25	997.75	12	11	0.0120271	0.0347826
Ghir_A11G007590.1	Gorai.007G078900.1	0.0135573	0.0585822	0.231424	1287	319.417	967.583	13	18	0.0134355	0.0563527
Ghir_A11G016950.1	Gorai.007G178200.1	0.0019154	0.0238707	0.0802407	1386	340.5	1045.5	2	8	0.00191296	0.0234949
Ghir_A11G025010.1	Gorai.007G255700.1	0.0049722	0.0330064	0.150644	1908	495.5	1412.5	7	16	0.00495575	0.0322906
Ghir_A11G025020.1	Gorai.007G255800.1	0.010181	0.026167	0.389077	1920	486.083	1433.92	14.5	12.5	0.0101122	0.0257158
Ghir_A12G022590.1	Gorai.004G192000.1	0.0702291	0.422135	0.166366	1710	419.75	1290.25	86.5	135.5	0.0670413	0.322811
Ghir_A12G022590.1	Gorai.008G230700.1	0.00779683	0.0290769	0.268145	1710	420.75	1289.25	10	12	0.00775645	0.0285205
Ghir_A12G024790.1	Gorai.008G252900.1	0.0434327	0.0886686	0.489831	858	212.25	645.75	27.25	17.75	0.042199	0.0836278
Ghir_A12G004640.1	Gorai.008G047100.1	0.00224635	0.0378262	0.0593861	2934	704.833	2229.17	5	26	0.00224299	0.0368882
Ghir_A12G005820.1	Gorai.008G059300.1	0.0116961	0.0274421	0.426212	1368	334	1034	12	9	0.0116054	0.0269461
Ghir_A13G013440.1	Gorai.013G148600.1	0.00675572	0.0337653	0.200079	1374	333.167	1040.83	7	11	0.00672538	0.0330165
Ghir_A13G013460.1	Gorai.013G148800.1	0.0134911	0.0280479	0.481001	1374	326.917	1047.08	14	9	0.0133705	0.02753
Ghir_A13G001500.1	Gorai.013G018900.1	0.00558488	0.0530919	0.105193	1410	331.667	1078.33	6	17	0.00556414	0.0512563
Ghir_A13G002180.1	Gorai.013G025600.1	0.0190255	0.0417202	0.456026	1497	361.417	1135.58	21.3333	14.6667	0.0187862	0.040581
Ghir_A13G004650.1	Gorai.013G052100.1	0.0233918	0.057368	0.40775	1368	325.917	1042.08	24	18	0.0230308	0.0552288
Ghir_A13G006530.1	Gorai.013G063900.1	0.00713927	0.0335439	0.212834	1290	304.833	985.167	7	10	0.0071054	0.0328048
Ghir_A13G017210.1	Gorai.013G195800.1	0.014148	0.0417064	0.339229	1920	493	1427	20	20	0.0140154	0.040568
Ghir_A13G007550.1	Gorai.013G085800.1	0.0135151	0.0288064	0.469171	1179	283.083	895.917	12	8	0.0133941	0.0282602
Ghir_A13G005220.1	Gorai.013G080400.1	0.0114506	0.0264845	0.432352	1149	269	880	10	7	0.0113636	0.0260223
Ghir_D01G020750.1	Gorai.002G233100.1	0	0.0133559	0	1224	302.167	921.833	0	4	0	0.0132377
Ghir_D01G023540.1	Gorai.002G262100.1	0.000901713	0.0182195	0.0494916	1443	333.333	1109.67	1	6	0.000901172	0.018
Ghir_D01G017380.1	Gorai.002G195200.1	0.00179158	0.00564974	0.317108	1473	355.333	1117.67	2	2	0.00178944	0.00562852
Ghir_D01G017500.1	Gorai.002G196200.1	0.00691548	0.00545705	1.26726	1530	367.833	1162.17	8	2	0.00688369	0.00543725
Ghir_D01G018040.1	Gorai.002G202600.1	0.00341832	0.0103227	0.331145	1563	390.167	1172.83	4	4	0.00341054	0.010252
Ghir_D01G012320.1	Gorai.002G137400.1	0.00273619	0.0146525	0.186739	1443	344.583	1098.42	3	5	0.0027312	0.0145103
Ghir_D01G014300.1	Gorai.002G162700.1	0.00531379	0.0067265	0.789978	1770	448	1322	7	3	0.00529501	0.00669643
Ghir_D02G015770.1	Gorai.005G171700.1	0.0134158	0.0190618	0.703806	1302	305.5	996.5	13.25	5.75	0.0132965	0.0188216
Ghir_D02G020190.1	Gorai.005G217100.1	0.00119832	0.0157383	0.0761406	1092	256.833	835.167	1	4	0.00119737	0.0155743
Ghir_D02G023930.1	Gorai.005G256200.1	0.00433715	0.00787753	0.550572	1539	382.833	1156.17	5	3	0.00432464	0.00783631
Ghir_D02G024840.1	Gorai.005G266600.1	0.00229393	0.00720813	0.318242	2880	697	2183	5	5	0.00229043	0.0071736
Ghir_D02G024940.1	Gorai.005G266500.1	0.000753485	0.00681565	0.110552	1770	442.167	1327.83	1	3	0.000753107	0.00678477
Ghir_D03G008980.1	Gorai.003G081400.1	0.018576	0.0256197	0.725069	1347	334.167	1012.83	18.5833	8.41667	0.0183479	0.025187
Ghir_D03G000130.1	Gorai.003G001600.1	0.00314548	0.0162917	0.193073	1266	310.25	955.75	3	5	0.0031389	0.016116
Ghir_D03G006850.1	Gorai.013G109500.1	0.0303382	0.0277586	1.09293	1167	281.333	885.667	26.3333	7.66667	0.0297328	0.0272512
Ghir_D04G008430.1	Gorai.006G039200.1	0.0583607	0.647935	0.0900718	1341	316.917	1024.08	57.5	137.5	0.0561478	0.433868
Ghir_D04G002300.1	Gorai.012G025000.1	0.00194049	0.0150306	0.129103	1368	336	1032	2	5	0.00193798	0.014881
Ghir_D04G003650.1	Gorai.012G038000.1	0.0018315	0.0119406	0.153385	1431	337.667	1093.33	2	4	0.00182927	0.011846
Ghir_D04G005160.1	Gorai.012G054000.1	0.0810859	0.171743	0.472134	1275	313.25	961.75	73.9167	48.0833	0.0768564	0.153498
Ghir_D04G007210.1	Gorai.012G076100.1	0.00460336	0.00899561	0.511734	1425	335.5	1089.5	5	3	0.00458926	0.00894188
Ghir_D04G007550.1	Gorai.012G079900.1	0.07415	0.11005	0.673788	918	226.333	691.667	48.8333	23.1667	0.0706024	0.102356
Ghir_D04G008430.1	Gorai.012G089200.1	0	0.00699306	0	1188	287.333	900.667	0	2	0	0.00696056
Ghir_D04G013220.1	Gorai.012G105000.1	0	0.00517466	0	1575	387.833	1187.17	0	2	0	0.00515685
Ghir_D04G014990.1	Gorai.012G123900.1	0.0659073	0.227178	0.290113	1440	362.25	1077.75	68	71	0.0630944	0.195997
Ghir_D04G017270.1	Gorai.012G148400.1	0.00176913	0.00573342	0.308564	1482	350.167	1131.83	2	2	0.00176704	0.00571157
Ghir_D04G018110.1	Gorai.012G156700.1	0.00363637	0.0116394	0.312419	1449	346.333	1102.67	4	4	0.00362757	0.0115496
Ghir_D04G019330.1	Gorai.012G170500.1	0.00220561	0.015725	0.140261	1812	449.833	1362.17	3	7	0.00220237	0.0155613
Ghir_D05G020340.1	Gorai.009G207900.1	0	0	NaN	1368	334.833	1033.17	0	0	0	0
Ghir_D05G021870.1	Gorai.009G224500.1	0.000915821	0.00861047	0.106361	1443	350.417	1092.58	1	3	0.000915262	0.00856124
Ghir_D05G024120.1	Gorai.009G248600.1	0.000945031	0.0118873	0.0794991	1398	339.167	1058.83	1	4	0.000944436	0.0117936
Ghir_D05G030100.1	Gorai.009G311500.1	0	0.0146525	0	1653	413.5	1239.5	0	6	0	0.0145103
Ghir_D05G031040.1	Gorai.009G321600.1	0	0.00942914	0	1305	320.167	984.833	0	3	0	0.00937012
Ghir_D05G000210.1	Gorai.009G000400.1	0.0836353	0.108257	0.772564	1197	289.333	907.667	71.8333	29.1667	0.0791407	0.100806
Ghir_D05G039270.1	Gorai.009G453900.1	0.0944433	0.265265	0.356033	1359	322.25	1036.75	92	72	0.0887388	0.223429
Ghir_D06G018060.1	Gorai.010G192600.1	0.00101232	0.0156664	0.0646172	1311	322.5	988.5	1	5	0.00101163	0.0155039
Ghir_D06G018070.1	Gorai.010G192700.1	0.00302217	0.00945391	0.319674	1314	319.333	994.667	3	3	0.00301609	0.00939457
Ghir_D06G018660.1	Gorai.010G199600.1	0.00232423	0.0107465	0.216279	1143	281.167	861.833	2	3	0.00232063	0.0106698
Ghir_D06G001290.1	Gorai.010G016000.1	0	0.0105962	0	1551	380.167	1170.83	0	4	0	0.0105217
Ghir_D06G002430.1	Gorai.010G028400.1	0.0019383	0.0029659	0.653529	1371	337.833	1033.17	2	1	0.0019358	0.00296004
Ghir_D06G002580.1	Gorai.010G029800.1	0.00116133	0.0112257	0.103453	1131	269.25	861.75	1	3	0.00116043	0.0111421
Ghir_D06G004490.1	Gorai.010G048200.1	0.0870212	0.0953004	0.913124	1371	321.25	1049.75	86.25	28.75	0.0821624	0.0894942
Ghir_D07G019390.1	Gorai.001G206000.1	0.000956785	0.0178491	0.053604	1386	340.167	1045.83	1	6	0.000956175	0.0176384
Ghir_D07G024410.1	Gorai.001G268600.1	0.00482394	0.0159836	0.301807	1356	316.167	1039.83	5	5	0.00480846	0.0158144
Ghir_D07G024420.1	Gorai.001G268700.1	0.00334947	0.00699306	0.47897	1185	287.333	897.667	3	2	0.003342	0.00696056
Ghir_D08G008590.1	Gorai.004G094200.1	0.00956358	0.00333056	2.87146	1248	300.917	947.083	9	1	0.00950286	0.00332318
Ghir_D08G015510.1	Gorai.004G165500.1	0.0152352	0.0296951	0.513055	1656	429.333	1226.67	18.5	12.5	0.0150815	0.0291149
Ghir_D08G017980.1	Gorai.004G192000.1	0	0.0023819	0	1710	420.5	1289.5	0	1	0	0.00237812
Ghir_D08G017980.1	Gorai.008G230700.1	0.0681827	0.409908	0.166337	1710	421.167	1288.83	84	133	0.0651752	0.315789
Ghir_D09G009810.1	Gorai.006G108800.1	0.0124903	0.00888899	1.40514	1389	339.5	1049.5	13	3	0.0123869	0.00883652
Ghir_D09G013520.1	Gorai.006G146500.1	0.00833559	0.0065449	1.2736	1272	306.917	965.083	8	2	0.00828944	0.00651643
Ghir_D09G015790.1	Gorai.006G171300.1	0.0077265	0.0103495	0.746561	1560	389.167	1170.83	9	4	0.00768683	0.0102784
Ghir_D09G016730.1	Gorai.006G181400.1	0.000915681	0.0150645	0.0607839	1428	335.25	1092.75	1	5	0.000915122	0.0149142
Ghir_D09G000550.1	Gorai.006G006700.1	0	0.0052957	0	1569	379	1190	0	2	0	0.00527704
Ghir_D09G001520.1	Gorai.006G016700.1	0.0020185	0.00974567	0.207118	1302	309.833	992.167	2	3	0.00201579	0.00968263
Ghir_D09G003660.1	Gorai.006G039200.1	0	0.0128414	0	1341	314.167	1026.83	0	4	0	0.0127321
Ghir_D10G011370.1	Gorai.011G117200.1	0.0147859	0.0290556	0.508881	1392	333.333	1058.67	15.5	9.5	0.0146411	0.0285
Ghir_D10G015330.1	Gorai.011G160900.1	0.00779354	0.00295421	2.63811	1371	339.167	1031.83	8	1	0.00775319	0.0029484
Ghir_D10G021840.1	Gorai.011G229700.1	0.0106326	0.0371642	0.286097	1695	432.083	1262.92	13.3333	15.6667	0.0105576	0.0362584
Ghir_D10G022620.1	Gorai.011G238000.1	0.00162569	0.00486521	0.334145	1644	412.417	1231.58	2	2	0.00162393	0.00484946
Ghir_D10G025880.1	Gorai.011G278700.1	0	0.0126153	0	1311	319.75	991.25	0	4	0	0.0125098
Ghir_D10G026220.1	Gorai.011G283900.1	0.000925712	0.0122545	0.0755403	1410	329.083	1080.92	1	4	0.000925141	0.012155
Ghir_D11G002920.1	Gorai.007G030200.1	0.000773246	0.00719286	0.107502	1713	419.083	1293.92	1	3	0.000772847	0.00715848
Ghir_D11G004050.1	Gorai.007G042100.1	0.00200736	0.015975	0.125656	1314	316.333	997.667	2	5	0.00200468	0.0158061
Ghir_D11G017040.1	Gorai.007G178200.1	0	0	NaN	1386	340.167	1045.83	0	0	0	0
Ghir_D11G025160.1	Gorai.007G255700.1	0.00211243	0.0121501	0.173861	1920	497.833	1422.17	3	6	0.00210946	0.0120522
Ghir_D11G025170.1	Gorai.007G255800.1	0.0117958	0.0136606	0.863488	1890	480.167	1409.83	16.5	6.5	0.0117035	0.013537
Ghir_D12G022560.1	Gorai.004G192000.1	0.0684845	0.404036	0.169501	1710	421.5	1288.5	84.3333	131.667	0.0654508	0.312376
Ghir_D12G004570.1	Gorai.008G047100.1	0	0.00856337	0	2934	704.667	2229.33	0	6	0	0.00851466
Ghir_D12G005000.1	Gorai.008G051200.1	0.00816599	0.00831692	0.981853	1716	423.167	1292.83	10.5	3.5	0.0081217	0.00827097
Ghir_D12G005810.1	Gorai.008G059300.1	0.000967976	0.00902945	0.107202	1368	334.25	1033.75	1	3	0.000967352	0.00897532
Ghir_D12G022560.1	Gorai.008G230700.1	0.00155461	0.0119382	0.130221	1710	422.167	1287.83	2	5	0.001553	0.0118437
Ghir_D12G024770.1	Gorai.008G252900.1	0.0196835	0.0464418	0.423833	1284	314.583	969.417	18.8333	14.1667	0.0194275	0.0450331
Ghir_D13G001110.1	Gorai.013G011200.1	0.0371982	0.0816003	0.455858	1029	259.75	769.25	27.9167	20.0833	0.0362908	0.0773179
Ghir_D13G001820.1	Gorai.013G018900.1	0.000927644	0.00910942	0.101833	1410	331.333	1078.67	1	3	0.00092707	0.00905433
Ghir_D13G002450.1	Gorai.013G025600.1	0.0125189	0.0196825	0.636044	1488	360.333	1127.67	14	7	0.012415	0.0194265
Ghir_D13G004760.1	Gorai.013G052100.1	0.0185338	0.0393987	0.470416	1341	321.333	1019.67	18.6667	12.3333	0.0183066	0.0383817
Ghir_D13G005760.1	Gorai.013G063900.1	0.00203183	0.019979	0.101699	1290	304.333	985.667	2	6	0.00202908	0.0197152
Ghir_D13G007290.1	Gorai.013G080400.1	0.0224798	0.0408385	0.550455	1215	289.333	925.667	20.5	11.5	0.0221462	0.0397465
Ghir_D13G007780.1	Gorai.013G085800.1	0.00670146	0.0139864	0.47914	1188	288.667	899.333	6	4	0.00667161	0.0138568
Ghir_D13G014150.1	Gorai.013G148600.1	0.000961847	0.00904534	0.106336	1374	333.667	1040.33	1	3	0.00096123	0.00899101
Ghir_D13G016660.1	Gorai.013G176800.1	0.00154639	0.011962	0.129276	1716	421.333	1294.67	2	5	0.0015448	0.0118671
Ghir_D13G017880.1	Gorai.013G195800.1	0.0384536	0.0453633	0.847681	1890	482.75	1407.25	52.75	21.25	0.0374845	0.0440186

## Sheet: Gb_Ga_KaKs
Seq_1	Seq_2	Ka	Ks	Ka_Ks	EffectiveLen	AverageS-sites	AverageN-sites	cN	cS	pN	pS	Note
GB_A01G1262	Ga01G1374.1	0.000895255	0.00574715	0.155774	1467	349.333	1117.67	1	2	0.000894721	0.00572519
GB_A01G1889	Ga02G1091.1	0.00182219	0.00286192	0.636701	1449	350.083	1098.92	2	1	0.00181997	0.00285646
GB_A01G1902	Ga02G1104.1	0.00431656	0.013699	0.3151	1530	368.333	1161.67	5	5	0.00430416	0.0135747
GB_A01G1953	Ga02G1165.1	0.000852879	0.00514803	0.165671	1563	389.833	1173.17	1	2	0.000852394	0.0051304
GB_A01G2165	Ga02G1384.1	0.000923219	0	#NAME?	1425	341.167	1083.83	1	0	0.000922651	0
GB_A01G2267	Ga02G1493.1	0.00417138	0.00322841	1.29208	1272	310.417	961.583	4	1	0.00415981	0.00322148
GB_A01G2553	Ga14G0080.1	0.00180914	0.00602715	0.300164	1440	333.167	1106.83	2	2	0.00180696	0.006003
GB_A02G1148	Ga01G1747.1	0.00395388	0.00298508	1.32455	1350	335.667	1014.33	4	1	0.00394348	0.00297915
GB_A02G1303	Ga02G0769.1	0.0336451	0.062057	0.542165	1557	366.583	1190.42	39.1667	21.8333	0.0329016	0.059559
GB_A02G1259	Ga02G0801.1	0.00520948	0.00411806	1.26503	1014	243.5	770.5	4	1	0.00519143	0.00410678
GB_A02G2073	Ga02G0013.1	0.00104676	0	#NAME?	1266	310	956	1	0	0.00104603	0
GB_A02G1477	Ga02G0610.1	0.00179533	0.011662	0.153947	1461	345.667	1115.33	2	4	0.00179319	0.0115718
GB_A02G0867	Ga03G0938.1	0.0119846	0.00824864	1.45292	1272	304.75	967.25	11.5	2.5	0.0118894	0.00820345
GB_A03G1564	Ga03G1725.1	0	0.00655026	0	1302	306.667	995.333	0	2	0	0.00652174
GB_A03G2022	Ga03G2261.1	0.00203874	0.00981475	0.207722	1290	307.667	982.333	2	3	0.00203597	0.00975081
GB_A03G2367	Ga03G2632.1	0.000883653	0.00870416	0.101521	1479	346.667	1132.33	1	3	0.000883132	0.00865385
GB_A03G2395	Ga03G2663.1	0.0123193	0.0152726	0.806632	1083	264.583	818.417	10	4	0.0122187	0.0151181
GB_A03G2511	Ga03G2776.1	0.000903989	0.00282919	0.319522	2922	708.25	2213.75	2	2	0.000903444	0.00282386
GB_A04G1062	Ga04G0721.1	0.00168634	0.00258398	0.652613	1575	387.667	1187.33	2	1	0.00168445	0.00257954
GB_A04G1134	Ga04G0639.1	0.000904296	0.00297767	0.303692	1443	336.5	1106.5	1	1	0.000903751	0.00297177
GB_A04G1247	Ga04G0523.1	0.0025685	0.0051064	0.502995	1563	393	1170	3	2	0.0025641	0.00508906
GB_A04G1678	Ga04G0067.1	0.00293938	0.0157723	0.186364	1812	448.5	1363.5	4	7	0.00293363	0.0156076
GB_A04G1470	Ga04G0329.1	0.00263969	0.0057444	0.459523	1488	349.5	1138.5	3	2	0.00263505	0.00572246
GB_A04G1558	Ga04G0247.1	0	0.0116677	0	1449	345.5	1103.5	0	4	0	0.0115774
GB_A04G1134	Ga09G1964.1	0.0369752	0.586109	0.0630859	1428	333.167	1094.83	39.5	135.5	0.0360786	0.406703
GB_A05G3959	Ga04G1589.1	0.0926482	0.147224	0.629303	1209	293	916	79.8333	39.1667	0.0871543	0.133675
GB_A05G4113	Ga04G1768.1	0	0.00596128	0	1431	336.833	1094.17	0	2	0	0.00593765
GB_A05G4228	Ga04G1888.1	0.00290886	0.00299402	0.971558	1368	334.667	1033.33	3	1	0.00290323	0.00298805
GB_A05G3547	Ga04G1317.1	0.00411806	0.00308325	1.33562	1299	325	974	4	1	0.00410678	0.00307692
GB_A05G3649	Ga04G1205.1	0.000976086	0.00314301	0.310558	1344	318.833	1025.17	1	1	0.000975451	0.00313643
GB_A05G2691	Ga05G2808.1	0.0322362	0.0468282	0.688392	1347	324.917	1022.08	32.25	14.75	0.0315532	0.0453963
GB_A05G3023	Ga05G3167.1	0.00153659	0.00465388	0.330174	1734	431.083	1302.92	2	2	0.00153502	0.00463947
GB_A05G3134	Ga05G3308.1	0	0.00626635	0	1305	320.5	984.5	0	2	0	0.00624025
GB_A05G2021	Ga05G2110.1	0.000859353	0.00523106	0.164279	1548	383.667	1164.33	1	2	0.000858861	0.00521286
GB_A05G2180	Ga05G2281.1	0.00184687	0.00288948	0.639168	1431	346.75	1084.25	2	1	0.00184459	0.00288392
GB_A05G2410	Ga05G2526.1	0.00271719	0.00570481	0.476298	1458	351.917	1106.08	3	2	0.00271227	0.00568316
GB_A06G1878	Ga06G1937.1	0.00405406	0.0125395	0.323304	1311	321.667	989.333	4	4	0.00404313	0.0124352
GB_A06G1879	Ga06G1936.1	0.0162543	0.0210171	0.773384	1395	337.75	1057.25	17	7	0.0160795	0.0207254
GB_A06G1941	Ga06G2019.1	0.0325688	0.0691217	0.47118	1143	280.167	862.833	27.5	18.5	0.0318717	0.0660321
GB_A06G0151	Ga06G0169.1	0.000855127	0.00526896	0.162295	1551	380.917	1170.08	1	2	0.00085464	0.00525049
GB_A06G0271	Ga06G0280.1	0.000986031	0.0121399	0.0812226	1347	332.167	1014.83	1	4	0.000985383	0.0120421
GB_A06G0468	Ga06G0409.1	0	0.00615073	0	1386	326.5	1059.5	0	2	0	0.00612557
GB_A07G2460	Ga07G2436.1	0.00305396	0.00644472	0.473869	1296	311.667	984.333	3	2	0.00304775	0.00641711
GB_A07G2642	Ga07G2623.1	0.0141055	0.0700835	0.201267	1359	321.333	1037.67	14.5	21.5	0.0139737	0.0669087
GB_A07G2034	Ga07G2022.1	0.000957091	0	#NAME?	1386	340.5	1045.5	1	0	0.00095648	0
GB_A08G1736	Ga08G1649.1	0.0357355	0.0472039	0.757046	1698	437.167	1260.83	44	20	0.0348976	0.0457491
GB_A08G0899	Ga08G0931.1	0	0.00602413	0	1383	333.333	1049.67	0	2	0	0.006
GB_A08G1995	Ga12G0664.1	0.0691466	0.397654	0.173886	1710	420.667	1289.33	85.1667	129.833	0.0660548	0.308637
GB_A09G1922	Ga04G0639.1	0.0396733	0.564161	0.0703226	1434	334.167	1099.83	42.5	132.5	0.0386422	0.396509
GB_A09G1222	Ga09G1094.1	0.000956328	0.0058594	0.163212	1389	342.667	1046.33	1	2	0.000955718	0.00583658
GB_A09G1598	Ga09G1503.1	0.0110306	0.0103183	1.06903	1206	292.75	913.25	10	3	0.0109499	0.0102477
GB_A09G1834	Ga09G1754.1	0.00505478	0.0076727	0.6588	1584	393	1191	6	3	0.00503778	0.00763359
GB_A09G0509	Ga09G0455.1	0.0257085	0.0337486	0.761765	1293	300.5	992.5	25.0833	9.91667	0.0252729	0.0330006
GB_A09G0084	Ga09G0062.1	0.00168303	0.00529103	0.318091	1569	379.333	1189.67	2	2	0.00168114	0.00527241
GB_A09G0091	Ga09G0068.1	0	0.00897766	0	1422	336.167	1085.83	0	3	0	0.00892414
GB_A09G1922	Ga09G1964.1	0	0.00600905	0	1428	334.167	1093.83	0	2	0	0.00598504
GB_A10G1380	Ga10G1449.1	0.00601758	0.00912096	0.659753	1332	330.917	1001.08	6	3	0.00599351	0.00906573
GB_A10G2315	Ga10G0661.1	0.00153159	0.0113252	0.135237	1752	444.833	1307.17	2	5	0.00153003	0.0112402
GB_A10G2407	Ga10G0566.1	0.0428905	0.0512144	0.837469	1581	395.583	1185.42	49.4167	19.5833	0.0416872	0.049505
GB_A10G2746	Ga10G0012.1	0.000925212	0	#NAME?	1410	328.5	1081.5	1	0	0.000924642	0
GB_A10G2698	Ga10G0174.1	0.00100993	0.00627291	0.160999	1311	320.167	990.833	1	2	0.00100925	0.00624675
GB_A11G0277	Ga11G3831.1	0.00109991	0.00328408	0.334922	1215	305.167	909.833	1	1	0.0010991	0.0032769
GB_A11G0392	Ga11G3707.1	0.00102512	0.00652533	0.157098	1284	307.833	976.167	1	2	0.00102442	0.00649702
GB_A11G1678	Ga11G2320.1	0.00191602	0.00293974	0.651764	1386	340.833	1045.17	2	1	0.00191357	0.00293399
GB_A11G2607	Ga11G1352.1	0.00663734	0.0156318	0.424606	1908	495.583	1412.42	9.33333	7.66667	0.00660806	0.01547
GB_A11G2608	Ga11G1351.1	0.0554533	0.0592342	0.936171	1914	482.833	1431.17	76.5	27.5	0.0534529	0.0569555
GB_A12G2426	Ga12G0664.1	0.0716112	0.0995013	0.719701	1449	363.083	1085.92	74.1667	33.8333	0.0682987	0.0931834
GB_A12G2638	Ga12G0449.1	0	0.00608831	0	1338	329.833	1008.17	0	2	0	0.00606367
GB_A12G0461	Ga12G2637.1	0.000448632	0.00570074	0.0786971	2934	704.333	2229.67	1	4	0.000448498	0.00567913
GB_A12G0588	Ga12G2521.1	0.0029037	0.00603322	0.481285	1368	332.833	1035.17	3	2	0.00289808	0.00600901
GB_A13G1630	Ga13G1625.1	0.00288601	0.00603929	0.477872	1374	332.5	1041.5	3	2	0.00288046	0.00601504
GB_A13G1896	Ga13G1902.1	0.00387498	0.0095315	0.406544	1716	422.333	1293.67	5	4	0.00386498	0.00947119
GB_A13G2018	Ga13G2032.1	0.00787202	0.0130522	0.603116	1860	476.583	1383.42	10.8333	6.16667	0.00783085	0.0129393
GB_A13G0096	Ga13G0102.1	0.00463262	0.00912906	0.507459	1740	440.833	1299.17	6	4	0.00461835	0.00907372
GB_A13G0170	Ga13G0186.1	0	0.0121522	0	1410	331.833	1078.17	0	4	0	0.0120542
GB_A13G0841	Ga13G0888.1	0.00210656	0.00330488	0.637408	1254	303.25	950.75	2	1	0.0021036	0.00329761
GB_A13G0553	Ga13G0812.1	0.00095648	0	#NAME?	1371	324.833	1046.17	1	0	0.000955871	0
GB_A13G0715	Ga13G0586.1	0.0020339	0.00657899	0.309151	1290	305.333	984.667	2	2	0.00203114	0.00655022
GB_D01G1356	Ga01G1374.1	0.00269018	0.0321217	0.0837497	1467	349.833	1117.17	3	11	0.00268536	0.0314435
GB_D01G2227	Ga02G1404.1	0.0299032	0.0295709	1.01124	1026	241.417	784.583	23	7	0.0293149	0.0289955
GB_D01G2246	Ga02G1384.1	0.0027735	0.0268418	0.103328	1425	341.333	1083.67	3	9	0.00276838	0.0263672
GB_D01G2351	Ga02G1493.1	0.0115165	0.0296579	0.388313	1272	309.5	962.5	11	9	0.0114286	0.0290792
GB_D01G1986	Ga02G1091.1	0.00639858	0.0261401	0.24478	1449	350.333	1098.67	7	9	0.00637136	0.0256898
GB_D01G1997	Ga02G1104.1	0.01128	0.041813	0.269774	1530	368.833	1161.17	13	15	0.0111956	0.0406688
GB_D01G2048	Ga02G1165.1	0.00256155	0.0503946	0.0508299	1563	389.833	1173.17	3	19	0.00255718	0.0487388
GB_D01G2616	Ga14G0080.1	0.00452968	0.0496819	0.0911737	1440	332.833	1107.17	5	16	0.00451603	0.0480721
GB_D02G1724	Ga03G1725.1	0.00605045	0.0367967	0.164429	1302	306.333	995.667	6	11	0.00602611	0.0359086
GB_D02G2180	Ga03G2261.1	0.00407887	0.0575904	0.0708255	1290	306.667	983.333	4	17	0.0040678	0.0554348
GB_D02G2505	Ga03G2632.1	0.00531956	0.0353961	0.150287	1479	347.083	1131.92	6	12	0.00530074	0.0345738
GB_D02G2535	Ga03G2663.1	0.00612999	0.0309322	0.198175	1083	264	819	5	8	0.00610501	0.030303
GB_D02G2642	Ga03G2775.1	0.0144812	0.0439347	0.329608	1770	445.25	1324.75	19	19	0.0143423	0.0426727
GB_D02G2643	Ga03G2776.1	0.00773408	0.0215352	0.359137	2916	706.583	2209.42	17	15	0.00769434	0.0212289
GB_D03G0010	Ga02G0013.1	0.00419912	0.0464622	0.0903771	1266	310.75	955.25	4	14	0.00418739	0.0450523
GB_D03G0691	Ga02G0610.1	0.00993616	0.0324295	0.306393	1461	346.583	1114.42	11	11	0.00987063	0.0317384
GB_D04G1861	Ga04G0329.1	0.0106228	0.0350599	0.302989	1488	350.333	1137.67	12	12	0.0105479	0.0342531
GB_D04G1940	Ga04G0247.1	0.00728603	0.0477773	0.1525	1449	345.667	1103.33	8	16	0.00725076	0.0462874
GB_D04G1514	Ga04G0639.1	0.0036232	0.0365555	0.099115	1443	336.333	1106.67	4	12	0.00361446	0.0356789
GB_D04G1625	Ga04G0523.1	0.00686111	0.0233381	0.293988	1563	391.667	1171.33	8	9	0.00682982	0.0229787
GB_D04G0230	Ga04G1888.1	0.00485792	0.0461093	0.105357	1368	335.417	1032.58	5	15	0.00484222	0.0447205
GB_D04G0358	Ga04G1768.1	0.00366581	0.0333557	0.109901	1431	337.167	1093.83	4	11	0.00365686	0.0326248
GB_D04G0503	Ga04G1589.1	0.0414926	0.0458408	0.905146	1281	314.833	966.167	39	14	0.0403657	0.044468
GB_D04G0724	Ga04G1362.1	0.00645066	0.0525176	0.122829	1425	335.167	1089.83	7	17	0.006423	0.050721
GB_D04G0759	Ga04G1317.1	0.013451	0.0478123	0.281329	1299	323.833	975.167	13	15	0.0133311	0.0463201
GB_D04G0855	Ga04G1205.1	0.00489798	0.0352065	0.139122	1344	319.833	1024.17	5	11	0.00488202	0.0343929
GB_D04G2072	Ga04G0067.1	0.00960368	0.0553672	0.173454	1812	449.667	1362.33	13	24	0.00954245	0.0533729
GB_D05G2045	Ga05G2110.1	0.00257917	0.0211935	0.121696	1548	382.833	1165.17	3	8	0.00257474	0.0208968
GB_D05G2690	Ga05G2808.1	0.0363632	0.0835321	0.43532	1347	325.75	1021.25	36.25	25.75	0.0354957	0.0790483
GB_D05G3003	Ga05G3167.1	0.0113966	0.0697323	0.163434	1710	428	1282	14.5	28.5	0.0113105	0.0665888
GB_D05G3106	Ga05G3308.1	0.00305344	0.0550112	0.0555058	1305	320.5	984.5	3	17	0.00304723	0.0530421
GB_D05G2200	Ga05G2281.1	0.00462893	0.0475171	0.097416	1431	347.5	1083.5	5	16	0.00461467	0.0460432
GB_D05G2415	Ga05G2526.1	0.00807225	0.047128	0.171284	1398	339.333	1058.67	8.5	15.5	0.00802897	0.0456778
GB_D06G0151	Ga06G0169.1	0.0047143	0.0418651	0.112607	1551	380.667	1170.33	5.5	15.5	0.00469952	0.040718
GB_D06G0265	Ga06G0280.1	0.00494236	0.0498108	0.0992225	1347	332	1015	5	16	0.00492611	0.0481928
GB_D06G1948	Ga06G1937.1	0.0112075	0.0447655	0.250361	1311	322.167	988.833	11	14	0.0111242	0.0434558
GB_D06G1949	Ga06G1936.1	0.00403125	0.0287499	0.140218	1314	319.083	994.917	4	9	0.00402044	0.0282058
GB_D06G2008	Ga06G2019.1	0.00582301	0.0290242	0.200626	1143	281	862	5	8	0.00580046	0.0284698
GB_D06G0465	Ga06G0409.1	0.00188976	0.028099	0.0672538	1386	326.333	1059.67	2	9	0.00188739	0.0275792
GB_D07G2106	Ga07G2022.1	0.00383571	0.0299591	0.128032	1386	340.5	1045.5	4	10	0.00382592	0.0293686
GB_D07G2619	Ga07G2623.1	0.0220172	0.139096	0.158288	1356	319	1037	22.5	40.5	0.0216972	0.126959
GB_D08G1731	Ga08G1649.1	0.00636947	0.0570798	0.111589	1698	436.667	1261.33	8	24	0.00634249	0.0549618
GB_D08G0890	Ga08G0931.1	0.0115304	0.0305308	0.377664	1383	334.25	1048.75	12	10	0.0114422	0.0299177
GB_D08G1984	Ga12G0664.1	0.0677029	0.41741	0.162198	1710	420.167	1289.83	83.5	134.5	0.064737	0.320111
GB_D09G1767	Ga04G0639.1	0.0396918	0.562905	0.0705124	1434	334.667	1099.33	42.5	132.5	0.0386598	0.395916
GB_D09G1063	Ga09G1094.1	0.0134738	0.054805	0.245849	1389	340.583	1048.42	14	18	0.0133535	0.0528505
GB_D09G1441	Ga09G1503.1	0.0273417	0.0295348	0.925745	1206	293.5	912.5	24.5	8.5	0.0268493	0.0289608
GB_D09G0395	Ga09G0455.1	0.0298858	0.0478307	0.624825	1293	300.333	992.667	29.0833	13.9167	0.0292982	0.0463374
GB_D09G0061	Ga09G0062.1	0.00252561	0.0159935	0.157915	1569	379.167	1189.83	3	6	0.00252136	0.0158242
GB_D09G0069	Ga09G0068.1	0.00461824	0.0397242	0.116258	1422	336	1086	5	13	0.00460405	0.0386905
GB_D09G1674	Ga09G1754.1	0.0253261	0.0540062	0.468948	1578	393.417	1184.58	29.5	20.5	0.0249033	0.0521076
GB_D09G1767	Ga09G1964.1	0.0018315	0.0336105	0.054492	1428	334.667	1093.33	2	11	0.00182927	0.0328685
GB_D10G2292	Ga10G0661.1	0.0107971	0.0510243	0.211607	1752	446	1306	14	22	0.0107198	0.0493274
GB_D10G2364	Ga10G0566.1	0.0462913	0.0764571	0.605455	1581	396.667	1184.33	53.1667	28.8333	0.0448916	0.0726891
GB_D10G2662	Ga10G0174.1	0.0366242	0.098607	0.371415	1311	320.167	990.833	35.4167	29.5833	0.0357443	0.0923998
GB_D10G1563	Ga10G1449.1	0.0151635	0.0278024	0.545403	1329	329.75	999.25	15	9	0.0150113	0.0272934
GB_D10G1154	Ga10G2193.1	0.00836829	0.0462103	0.181092	1581	379.333	1201.67	10	17	0.00832178	0.0448155
GB_D10G2708	Ga10G0012.1	0.000925212	0.0310764	0.0297722	1410	328.5	1081.5	1	10	0.000924642	0.0304414
GB_D11G0278	Ga11G3831.1	0.00716709	0.0375783	0.190724	1671	409.25	1261.75	9	15	0.00713295	0.0366524
GB_D11G0403	Ga11G3707.1	0.0134428	0.0434057	0.309702	1284	308.25	975.75	13	13	0.0133231	0.0421736
GB_D11G0751	Ga11G3351.1	0.0118643	0.0499352	0.237595	1245	310.5	934.5	11	15	0.011771	0.0483092
GB_D11G1728	Ga11G2320.1	0.00775953	0.0302156	0.256806	1374	337.667	1036.33	8	10	0.00771952	0.029615
GB_D11G2621	Ga11G1352.1	0.00949662	0.0472406	0.201027	1908	495.083	1412.92	13.3333	22.6667	0.00943674	0.0457835
GB_D11G2622	Ga11G1351.1	0.067568	0.0751581	0.899012	1914	482.417	1431.58	92.5	34.5	0.0646138	0.0715149
GB_D12G2431	Ga12G0664.1	0.0046714	0.0241033	0.193807	1710	421.583	1288.42	6	10	0.00465688	0.0237201
GB_D12G0458	Ga12G2637.1	0.00224618	0.0408264	0.0550179	2934	704.667	2229.33	5	28	0.00224282	0.0397351
GB_D12G0579	Ga12G2521.1	0.0126781	0.0368266	0.344264	1368	333.917	1034.08	13	12	0.0125715	0.0359371
GB_D13G1556	Ga13G1625.1	0.00772705	0.033748	0.228963	1374	333.333	1040.67	8	11	0.00768738	0.033
GB_D13G1837	Ga13G1902.1	0.00465178	0.0339178	0.137149	1716	422.167	1293.83	6	14	0.00463738	0.0331623
GB_D13G1948	Ga13G2032.1	0.0112983	0.0395513	0.285662	1920	493.167	1426.83	16	19	0.0112136	0.0385265
GB_D13G0098	Ga13G0102.1	0.00929944	0.0613188	0.151657	1740	441.583	1298.42	12	26	0.00924203	0.058879
GB_D13G0167	Ga13G0186.1	0.00698546	0.041893	0.166745	1410	331.333	1078.67	7.5	13.5	0.00695303	0.0407445
GB_D13G0741	Ga13G0812.1	0.0086484	0.0347065	0.249187	1371	324.333	1046.67	9	11	0.00859873	0.0339157
GB_D13G0794	Ga13G0888.1	0.0160922	0.0306339	0.525306	1242	299.833	942.167	15	9	0.0159208	0.0300167
GB_D13G0582	Ga13G0586.1	0.00611416	0.0267289	0.228747	1290	304.667	985.333	6	8	0.00608931	0.0262582

## Sheet: Gb_Gr_KaKs
Seq_1	Seq_2	Ka	Ks	Ka_Ks	EffectiveLen	AverageS-sites	AverageN-sites	cN	cS	pN	pS	Note
GB_A01G1262	Gorai.002G137400.1	0.00364881	0.0357122	0.102173	1443	344.083	1098.92	4	12	0.00363995	0.0348753
GB_A01G1889	Gorai.002G195200.1	0.00456518	0.0290946	0.156908	1449	350.417	1098.58	5	10	0.00455132	0.0285375
GB_A01G1902	Gorai.002G196200.1	0.0112621	0.0362861	0.31037	1530	367	1163	13	13	0.011178	0.0354223
GB_A01G1953	Gorai.002G202600.1	0.00170721	0.047614	0.0358553	1563	390.167	1172.83	2	18	0.00170527	0.0461341
GB_A01G2165	Gorai.002G223200.1	0.00462822	0.0268418	0.172425	1425	341.333	1083.67	5	9	0.00461396	0.0263672
GB_A01G2267	Gorai.002G233100.1	0.00873452	0.0407225	0.214489	1224	302.75	921.25	8	12	0.00868385	0.0396367
GB_A01G2553	Gorai.002G262100.1	0.00543973	0.0626015	0.0868946	1440	333	1107	6	20	0.00542005	0.0600601
GB_A02G1477	Gorai.002G056200.1	0.0117463	0.0265058	0.443161	1461	345.583	1115.42	13	9	0.0116548	0.0260429
GB_A02G1148	Gorai.003G081400.1	0.00593573	0.0525176	0.113024	1350	335.167	1014.83	6	17	0.0059123	0.050721
GB_A02G2073	Gorai.003G001600.1	0.00419362	0.0466558	0.0898841	1266	309.5	956.5	4	14	0.00418191	0.0452342
GB_A02G0867	Gorai.005G098500.1	0.0769686	0.131786	0.584042	1068	248.917	819.083	59.9167	30.0833	0.0731509	0.120857
GB_A02G1259	Gorai.013G109500.1	0.0281434	0.033572	0.838299	762	182.75	579.25	16	6	0.0276219	0.0328317
GB_A03G1564	Gorai.005G171700.1	0.00402821	0.0299707	0.134405	1302	306.333	995.667	4	9	0.00401741	0.0293798
GB_A03G2022	Gorai.005G217100.1	0.00613082	0.0504675	0.121481	1290	307.333	982.667	6	15	0.00610583	0.0488069
GB_A03G2367	Gorai.005G253300.1	0.00442904	0.0324136	0.136641	1479	346.75	1132.25	5	11	0.00441599	0.0317231
GB_A03G2395	Gorai.005G256200.1	0.0139773	0.0265338	0.526771	1539	383.583	1155.42	16	10	0.0138478	0.02607
GB_A03G2511	Gorai.005G266600.1	0.00498548	0.0258553	0.192822	2922	708.25	2213.75	11	18	0.00496894	0.0254148
GB_A04G0018	Gorai.009G453900.1	0.0108998	0.0611145	0.178351	1395	332.25	1062.75	11.5	19.5	0.010821	0.0586907
GB_A04G1062	Gorai.012G105000.1	0.00676919	0.0289129	0.234123	1575	387.833	1187.17	8	11	0.00673873	0.0283627
GB_A04G1134	Gorai.012G112900.1	0.004529	0.0492485	0.0919623	1443	335.667	1107.33	5	16	0.00451535	0.0476663
GB_A04G1247	Gorai.012G123900.1	0.0077276	0.0285749	0.270433	1563	392.333	1170.67	9	11	0.00768793	0.0280374
GB_A04G1470	Gorai.012G148400.1	0.0115661	0.0321687	0.359544	1482	349.333	1132.67	13	11	0.0114773	0.0314885
GB_A04G1558	Gorai.012G156700.1	0.00728714	0.0446782	0.163103	1449	345.833	1103.17	8	15	0.00725185	0.0433735
GB_A04G1678	Gorai.012G170500.1	0.0118287	0.06273	0.188566	1812	448.667	1363.33	16	27	0.0117359	0.0601783
GB_A05G0007	Gorai.009G000400.1	0.0947476	0.184171	0.514456	1197	288.833	908.167	80.8333	47.1667	0.0890072	0.163301
GB_A05G2021	Gorai.009G207900.1	0.00171895	0.0211748	0.0811793	1548	383.167	1164.83	2	8	0.00171698	0.0208786
GB_A05G2180	Gorai.009G224500.1	0.00366749	0.0502651	0.0729629	1443	349.667	1093.33	4	17	0.00365854	0.0486177
GB_A05G2410	Gorai.009G248600.1	0.00903554	0.0407647	0.221651	1398	340.25	1057.75	9.5	13.5	0.00898133	0.0396767
GB_A05G2691	Gorai.009G278100.1	0.0141949	0.045434	0.312429	1407	340.25	1066.75	15	15	0.0140614	0.0440852
GB_A05G3023	Gorai.009G311500.1	0.00161507	0.0578176	0.027934	1653	413.333	1239.67	2	23	0.00161334	0.0556452
GB_A05G3134	Gorai.009G321600.1	0.0030524	0.0417443	0.0731214	1305	320.167	984.833	3	13	0.0030462	0.0406039
GB_A05G3547	Gorai.012G079900.1	0.0113619	0.0413021	0.275092	1299	323.5	975.5	11	13	0.0112763	0.0401855
GB_A05G3649	Gorai.012G089200.1	0.00445105	0.0284394	0.15651	1188	286.667	901.333	4	8	0.00443787	0.027907
GB_A05G3959	Gorai.012G054000.1	0.0275942	0.0781896	0.352914	1221	295.167	925.833	25.0833	21.9167	0.0270927	0.0742518
GB_A05G4113	Gorai.012G038000.1	0.00274768	0.039583	0.0694155	1431	337.167	1093.83	3	13	0.00274265	0.0385566
GB_A05G4228	Gorai.012G025000.1	0.00778785	0.0429455	0.181343	1368	335.417	1032.58	8	14	0.00774756	0.0417391
GB_A06G1878	Gorai.010G192600.1	0.014291	0.034964	0.408735	1311	322	989	14	11	0.0141557	0.0341615
GB_A06G1879	Gorai.010G192700.1	0.00605707	0.0222415	0.272332	1314	319.417	994.583	6	7	0.00603268	0.0219149
GB_A06G1941	Gorai.010G199600.1	0.0398824	0.0969088	0.411546	1143	280.5	862.5	33.5	25.5	0.0388406	0.0909091
GB_A06G0151	Gorai.010G016000.1	0.00385412	0.0474735	0.0811848	1551	380.417	1170.58	4.5	17.5	0.00384424	0.0460022
GB_A06G0271	Gorai.010G028400.1	0.00485282	0.0426945	0.113664	1371	337.333	1033.67	5	14	0.00483715	0.041502
GB_A06G0287	Gorai.010G029800.1	0.00271719	0.0324934	0.0836228	1452	345.917	1106.08	3	11	0.00271227	0.0317996
GB_A06G0468	Gorai.010G048200.1	0.0891789	0.105921	0.841938	1371	321.417	1049.58	88.25	31.75	0.084081	0.0987814
GB_A07G2642	Gorai.001G268600.1	0.0250105	0.124011	0.20168	1356	319.333	1036.67	25.5	36.5	0.0245981	0.114301
GB_A07G2034	Gorai.001G206000.1	0.00575911	0.0392246	0.146824	1386	340.167	1045.83	6	13	0.00573705	0.0382166
GB_A08G1736	Gorai.004G165500.1	0.0372179	0.103253	0.360452	1698	438	1260	45.75	42.25	0.0363095	0.0964612
GB_A08G1995	Gorai.004G192000.1	0.00388829	0.0217013	0.179173	1710	420.75	1289.25	5	9	0.00387822	0.0213904
GB_A08G0899	Gorai.004G094200.1	0.0171253	0.0375933	0.45554	1245	300	945	16	11	0.0169312	0.0366667
GB_A08G1995	Gorai.008G230700.1	0.0704664	0.394711	0.178527	1710	421.417	1288.58	86.6667	129.333	0.0672573	0.306901
GB_A09G0084	Gorai.006G006700.1	0.00336937	0.0214014	0.157437	1569	379.167	1189.83	4	8	0.00336182	0.0210989
GB_A09G0091	Gorai.006G007300.1	0.00554617	0.036574	0.151642	1422	336.167	1085.83	6	12	0.00552571	0.0356966
GB_A09G1222	Gorai.006G108800.1	0.0168817	0.0469376	0.359663	1389	340.667	1048.33	17.5	15.5	0.0166932	0.045499
GB_A09G1598	Gorai.006G146500.1	0.0268945	0.0282347	0.952534	1272	306.75	965.25	25.5	8.5	0.026418	0.0277099
GB_A09G0509	Gorai.006G039200.1	0.00488601	0.0325078	0.150303	1341	314.333	1026.67	5	10	0.00487013	0.0318134
GB_A09G1834	Gorai.006G171300.1	0.020488	0.0441009	0.464572	1548	385.25	1162.75	23.5	16.5	0.0202107	0.0428293
GB_A09G1922	Gorai.006G181400.1	0.000915192	0.0525989	0.0173995	1428	334.667	1093.33	1	17	0.000914634	0.0507968
GB_A09G0206	Gorai.006G016700.1	0.0121892	0.0330268	0.36907	1302	309.5	992.5	12	10	0.0120907	0.0323102
GB_A10G2315	Gorai.011G229700.1	0.0169292	0.0482094	0.35116	1764	449.75	1314.25	22	21	0.0167396	0.0466926
GB_A10G2407	Gorai.011G238000.1	0.050374	0.0857134	0.587703	1602	401.25	1200.75	58.5	32.5	0.0487196	0.0809969
GB_A10G1380	Gorai.011G160900.1	0.00877203	0.0148962	0.588876	1371	339	1032	9	5	0.00872093	0.0147493
GB_A10G2698	Gorai.011G278700.1	0.0122068	0.0721276	0.169238	1311	319.917	991.083	12	22	0.012108	0.0687679
GB_A10G2746	Gorai.011G283900.1	0.00185214	0.0278814	0.0664292	1410	328.833	1081.17	2	9	0.00184985	0.0273695
GB_A11G0277	Gorai.007G030200.1	0.00532389	0.0258786	0.205726	1257	314.5	942.5	5	8	0.00530504	0.0254372
GB_A11G0392	Gorai.007G042100.1	0.0121245	0.035615	0.340433	1314	316.25	997.75	12	11	0.0120271	0.0347826
GB_A11G1678	Gorai.007G178200.1	0.0019154	0.0238707	0.0802407	1386	340.5	1045.5	2	8	0.00191296	0.0234949
GB_A11G2607	Gorai.007G255700.1	0.00497161	0.0288101	0.172565	1908	495.333	1412.67	7	14	0.00495517	0.0282638
GB_A11G2608	Gorai.007G255800.1	0.0109485	0.026231	0.417386	1911	484.917	1426.08	15.5	12.5	0.0108689	0.0257776
GB_A12G2426	Gorai.008G230700.1	0.076584	0.127123	0.602438	1455	364.167	1090.83	79.4167	42.5833	0.0728037	0.116934
GB_A12G2638	Gorai.008G252900.1	0.00597117	0.0278526	0.214385	1338	329.167	1008.83	6	9	0.00594746	0.0273418
GB_A12G0461	Gorai.008G047100.1	0.00224602	0.039339	0.0570939	2934	704.5	2229.5	5	27	0.00224266	0.0383251
GB_A12G0588	Gorai.008G059300.1	0.010711	0.02747	0.389916	1368	333.667	1034.33	11	9	0.0106349	0.026973
GB_A13G0096	Gorai.013G011200.1	0.00734826	0.0626595	0.117273	1740	440.833	1299.17	9.5	26.5	0.00731238	0.0601134
GB_A13G0170	Gorai.013G018900.1	0.00465118	0.0595925	0.0780498	1410	331.667	1078.33	5	19	0.00463679	0.0572864
GB_A13G0245	Gorai.013G025600.1	0.0107169	0.0340726	0.31453	1488	360.25	1127.75	12	12	0.0106407	0.0333102
GB_A13G1630	Gorai.013G148600.1	0.00869575	0.0337826	0.257403	1374	333	1041	9	11	0.00864553	0.033033
GB_A13G1632	Gorai.013G148800.1	0.014427	0.0248534	0.580483	1377	327.25	1049.75	15	8	0.0142891	0.0244461
GB_A13G1896	Gorai.013G176800.1	0.00542708	0.038954	0.13932	1716	421.5	1294.5	7	16	0.00540749	0.0379597
GB_A13G0841	Gorai.013G085800.1	0.0137947	0.0268861	0.51308	1254	302.917	951.083	13	8	0.0136686	0.0264099
GB_A13G2018	Gorai.013G195800.1	0.0196612	0.0501841	0.391782	1860	477.25	1382.75	26.8333	23.1667	0.0194058	0.048542
GB_A13G0715	Gorai.013G063900.1	0.00919317	0.0301044	0.305377	1290	305	985	9	9	0.00913706	0.0295082
GB_A13G0553	Gorai.013G080400.1	0.0067179	0.0347065	0.193563	1371	324.333	1046.67	7	11	0.0066879	0.0339157
GB_D01G1356	Gorai.002G137400.1	0.00273577	0.0146596	0.186619	1443	344.417	1098.58	3	5	0.00273079	0.0145173
GB_D01G1986	Gorai.002G195200.1	0.00182315	0.00572522	0.318443	1449	350.667	1098.33	2	2	0.00182094	0.00570342
GB_D01G1997	Gorai.002G196200.1	0.00604581	0.00820802	0.736574	1530	367.5	1162.5	7	3	0.00602151	0.00816327
GB_D01G2048	Gorai.002G202600.1	0.00341832	0.0103227	0.331145	1563	390.167	1172.83	4	4	0.00341054	0.010252
GB_D01G2351	Gorai.002G233100.1	0	0.0133559	0	1224	302.167	921.833	0	4	0	0.0132377
GB_D01G2616	Gorai.002G262100.1	0.000901713	0.0182195	0.0494916	1443	333.333	1109.67	1	6	0.000901172	0.018
GB_D01G1618	Gorai.002G162700.1	0.00531244	0.00448097	1.18556	1770	447.667	1322.33	7	2	0.00529367	0.00446761
GB_D01G2227	Gorai.002G224700.1	0.0518893	0.0898124	0.577752	855	206.75	648.25	32.5	17.5	0.050135	0.0846433
GB_D01G2246	Gorai.002G223200.1	0.000923503	0.0058795	0.157072	1425	341.5	1083.5	1	2	0.000922935	0.00585652
GB_D02G1724	Gorai.005G171700.1	0.00201073	0.00656459	0.306298	1302	306	996	2	2	0.00200803	0.00653595
GB_D02G2180	Gorai.005G217100.1	0	0.0265809	0	1290	306.333	983.667	0	8	0	0.0261153
GB_D02G2505	Gorai.005G253300.1	0.00176913	0.0116113	0.152363	1479	347.167	1131.83	2	4	0.00176704	0.0115218
GB_D02G2535	Gorai.005G256200.1	0.00259928	0.00524249	0.495811	1539	382.833	1156.17	3	2	0.00259478	0.00522421
GB_D02G2642	Gorai.005G266500.1	0.000753485	0.00453688	0.16608	1770	442.167	1327.83	1	2	0.000753107	0.00452318
GB_D02G2643	Gorai.005G266600.1	0.00272058	0.0071099	0.382646	2916	706.583	2209.42	6	5	0.00271565	0.00707631
GB_D03G0691	Gorai.002G056200.1	0.00438919	0.00571159	0.76847	1494	351.5	1142.5	5	2	0.00437637	0.0056899
GB_D03G0010	Gorai.003G001600.1	0.00314548	0.0130049	0.241868	1266	310.25	955.75	3	4	0.0031389	0.0128928
GB_D03G0859	Gorai.003G086300.1	0.00313705	0.012923	0.24275	1668	390.25	1277.75	4	5	0.0031305	0.0128123
GB_D03G0719	Gorai.013G109500.1	0.0292485	0.0195264	1.4979	1212	294	918	26.3333	5.66667	0.0286855	0.0192744
GB_D04G0855	Gorai.006G039200.1	0.0583607	0.647935	0.0900718	1341	316.917	1024.08	57.5	137.5	0.0561478	0.433868
GB_D04G1514	Gorai.006G181400.1	0.0389089	0.572248	0.0679931	1428	333.5	1094.5	41.5	133.5	0.0379169	0.4003
GB_D04G0230	Gorai.012G025000.1	0.00194081	0.0180641	0.10744	1368	336.167	1031.83	2	6	0.0019383	0.0178483
GB_D04G0358	Gorai.012G038000.1	0.00274851	0.0179919	0.152764	1431	337.5	1093.5	3	6	0.00274348	0.0177778
GB_D04G0503	Gorai.012G054000.1	0.0834371	0.163564	0.510119	1275	313.583	961.417	75.9167	46.0833	0.0789633	0.146957
GB_D04G0724	Gorai.012G076100.1	0.00460336	0.00899561	0.511734	1425	335.5	1089.5	5	3	0.00458926	0.00894188
GB_D04G0759	Gorai.012G079900.1	0.00410679	0.00936537	0.438508	1299	322.333	976.667	4	3	0.00409556	0.00930714
GB_D04G0855	Gorai.012G089200.1	0	0.00699306	0	1188	287.333	900.667	0	2	0	0.00696056
GB_D04G1514	Gorai.012G112900.1	0.00180805	0.00899561	0.200992	1443	335.5	1107.5	2	3	0.00180587	0.00894188
GB_D04G1625	Gorai.012G123900.1	0.00170843	0.0103006	0.165857	1563	391	1172	2	4	0.00170648	0.0102302
GB_D04G1861	Gorai.012G148400.1	0.00176913	0.00861666	0.205315	1482	350.167	1131.83	2	3	0.00176704	0.00856735
GB_D04G1940	Gorai.012G156700.1	0.00545953	0.0116507	0.4686	1449	346	1103	6	4	0.00543971	0.0115607
GB_D04G2072	Gorai.012G170500.1	0.00220561	0.015725	0.140261	1812	449.833	1362.17	3	7	0.00220237	0.0155613
GB_D05G0005	Gorai.009G000400.1	0.00220507	0.00347223	0.63506	1197	288.667	908.333	2	1	0.00220183	0.0034642
GB_D05G2045	Gorai.009G207900.1	0	0	NaN	1548	382.333	1165.67	0	0	0	0
GB_D05G2200	Gorai.009G224500.1	0.000915821	0.0115027	0.0796176	1443	350.417	1092.58	1	4	0.000915262	0.011415
GB_D05G2415	Gorai.009G248600.1	0	0	NaN	1398	339.5	1058.5	0	0	0	0
GB_D05G2690	Gorai.009G278100.1	0.00376235	0.00293686	1.28108	1407	341.167	1065.83	4	1	0.00375293	0.00293112
GB_D05G3003	Gorai.009G311500.1	0	0.0146525	0	1653	413.5	1239.5	0	6	0	0.0145103
GB_D05G3106	Gorai.009G321600.1	0	0.0125987	0	1305	320.167	984.833	0	4	0	0.0124935
GB_D05G4066	Gorai.009G453900.1	0.00188235	0.0245546	0.0766599	1395	331.167	1063.83	2	8	0.00187999	0.024157
GB_D06G1948	Gorai.010G192600.1	0.002026	0.0156664	0.129322	1311	322.5	988.5	2	5	0.00202327	0.0155039
GB_D06G1949	Gorai.010G192700.1	0.00100553	0.00629925	0.159627	1314	318.833	995.167	1	2	0.00100486	0.00627287
GB_D06G2008	Gorai.010G199600.1	0.00116144	0.01074	0.108141	1143	281.333	861.667	1	3	0.00116054	0.0106635
GB_D06G0151	Gorai.010G016000.1	0	0.0105962	0	1551	380.167	1170.83	0	4	0	0.0105217
GB_D06G0265	Gorai.010G028400.1	0.000967898	0.00595537	0.162525	1371	337.167	1033.83	1	2	0.000967274	0.00593178
GB_D06G0280	Gorai.010G029800.1	0	0.0205091	0	1452	346	1106	0	7	0	0.0202312
GB_D06G0465	Gorai.010G048200.1	0.0870212	0.0988434	0.880394	1371	321.25	1049.75	86.25	29.75	0.0821624	0.092607
GB_D07G2106	Gorai.001G206000.1	0.000956785	0.0148446	0.0644533	1386	340.167	1045.83	1	5	0.000956175	0.0146987
GB_D07G2619	Gorai.001G268600.1	0.0170517	0.070854	0.24066	1356	318	1038	17.5	21.5	0.0168593	0.0676101
GB_D08G1731	Gorai.004G165500.1	0.00158835	0.0115165	0.137919	1698	437.5	1260.5	2	5	0.00158667	0.0114286
GB_D08G1984	Gorai.004G192000.1	0.000775745	0.00238332	0.325489	1710	420.25	1289.75	1	1	0.000775344	0.00237954
GB_D08G0890	Gorai.004G094200.1	0.00956358	0.00333056	2.87146	1248	300.917	947.083	9	1	0.00950286	0.00332318
GB_D08G1984	Gorai.008G230700.1	0.0690188	0.414348	0.166572	1710	420.917	1289.08	85	134	0.0659383	0.318353
GB_D09G0061	Gorai.006G006700.1	0.000840807	0.0052957	0.158772	1569	379	1190	1	2	0.000840336	0.00527704
GB_D09G0069	Gorai.006G007300.1	0.000921376	0.0120003	0.0767797	1422	336	1086	1	4	0.00092081	0.0119048
GB_D09G0162	Gorai.006G016700.1	0.0020185	0.00648302	0.311352	1302	309.833	992.167	2	2	0.00201579	0.00645508
GB_D09G0395	Gorai.006G039200.1	0	0.0128414	0	1341	314.167	1026.83	0	4	0	0.0127321
GB_D09G1063	Gorai.006G108800.1	0.00381771	0.011908	0.320602	1389	338.583	1050.42	4	4	0.00380801	0.0118139
GB_D09G1441	Gorai.006G146500.1	0.0114925	0.00982011	1.1703	1272	307.5	964.5	11	3	0.0114049	0.0097561
GB_D09G1674	Gorai.006G171300.1	0.0120692	0.0103898	1.16164	1557	387.667	1169.33	14	4	0.0119726	0.0103181
GB_D09G1767	Gorai.006G181400.1	0.000915611	0.0120303	0.0761086	1428	335.167	1092.83	1	4	0.000915053	0.0119344
GB_D09G0395	Gorai.012G089200.1	0.0438497	0.641659	0.068338	1188	284.083	903.917	38.5	122.5	0.0425924	0.431211
GB_D10G1154	Gorai.011G117200.1	0.00367591	0.0117477	0.312906	1434	343.167	1090.83	4	4	0.00366692	0.0116561
GB_D10G1563	Gorai.011G160900.1	0.00779354	0.00295421	2.63811	1371	339.167	1031.83	8	1	0.00775319	0.0029484
GB_D10G2292	Gorai.011G229700.1	0.00461038	0.0227333	0.202803	1752	446.583	1305.42	6	10	0.00459623	0.0223922
GB_D10G2364	Gorai.011G238000.1	0.0481556	0.0538434	0.894363	1605	402.583	1202.42	56.0833	20.9167	0.0466422	0.0519561
GB_D10G2662	Gorai.011G278700.1	0.0250501	0.0240868	1.03999	1311	319.917	991.083	24.4167	7.58333	0.0246363	0.0237041
GB_D10G2708	Gorai.011G283900.1	0	0.0122639	0	1410	328.833	1081.17	0	4	0	0.0121642
GB_D11G0278	Gorai.007G030200.1	0	0	NaN	1713	419.167	1293.83	0	0	0	0
GB_D11G0403	Gorai.007G042100.1	0.00100301	0.0224616	0.0446545	1314	316.333	997.667	1	7	0.00100234	0.0221286
GB_D11G0751	Gorai.007G078900.1	0.00414545	0.0062877	0.659295	1287	319.417	967.583	4	2	0.00413401	0.00626141
GB_D11G1728	Gorai.007G178200.1	0.00678299	0.0149706	0.453089	1374	337.333	1036.67	7	5	0.00675241	0.0148221
GB_D11G2621	Gorai.007G255700.1	0.00211193	0.014204	0.148686	1920	497.5	1422.5	3	7	0.00210896	0.0140704
GB_D11G2622	Gorai.007G255800.1	0.00704313	0	#NAME?	1911	484.5	1426.5	10	0	0.00701016	0
GB_D12G2431	Gorai.004G192000.1	0.0673425	0.409692	0.164373	1710	421.333	1288.67	83	133	0.0644077	0.315665
GB_D12G0458	Gorai.008G047100.1	0.000448732	0.00712764	0.0629567	2934	704.833	2229.17	1	5	0.000448598	0.00709388
GB_D12G0579	Gorai.008G059300.1	0.00290909	0.00901589	0.322663	1368	334.75	1033.25	3	3	0.00290346	0.00896191
GB_D12G2431	Gorai.008G230700.1	0.0007768	0.0143545	0.0541154	1710	422	1288	1	6	0.000776398	0.014218
GB_D13G0098	Gorai.013G011200.1	0.000770565	0.00682469	0.112908	1740	441.583	1298.42	1	3	0.000770169	0.00679373
GB_D13G0167	Gorai.013G018900.1	0.00185615	0.00911404	0.203658	1410	331.167	1078.83	2	3	0.00185385	0.00905888
GB_D13G0231	Gorai.013G025600.1	0.00802624	0.0111734	0.718335	1488	360.667	1127.33	9	4	0.00798344	0.0110906
GB_D13G0467	Gorai.013G052100.1	0.00477367	0.0122483	0.389741	1380	329.25	1050.75	5	4	0.00475851	0.0121488
GB_D13G0582	Gorai.013G063900.1	0.00101523	0.0233612	0.0434579	1290	304.333	985.667	1	7	0.00101454	0.0230011
GB_D13G0741	Gorai.013G080400.1	0.000955566	0.00620159	0.154084	1371	323.833	1047.17	1	2	0.000954958	0.00617602
GB_D13G0794	Gorai.013G085800.1	0.00853646	0.0134759	0.633459	1242	299.5	942.5	8	4	0.00848806	0.0133556
GB_D13G1556	Gorai.013G148600.1	0	0.0120788	0	1374	333.833	1040.17	0	4	0	0.011982
GB_D13G1558	Gorai.013G148800.1	0.00382166	0	#NAME?	1377	327.667	1049.33	4	0	0.00381194	0
GB_D13G1837	Gorai.013G176800.1	0.00154639	0.00955427	0.161854	1716	421.333	1294.67	2	4	0.0015448	0.00949367
GB_D13G1948	Gorai.013G195800.1	0.00421893	0.00609966	0.691666	1920	493.833	1426.17	6	3	0.00420708	0.00607492

## Sheet: Ga_Gr_KaKs
Seq_1	Seq_2	Ka	Ks	Ka_Ks	EffectiveLen	AverageS-sites	AverageN-sites	cN	cS	pN	pS	Note
Ga01G1374.1	Gorai.002G137400.1	0.00273494	0.0296408	0.0922695	1443	344.083	1098.92	3	10	0.00272996	0.0290627
Ga01G1747.1	Gorai.003G081400.1	0.00793003	0.0556096	0.142602	1350	335.833	1014.17	8	18	0.00788825	0.053598
Ga02G1091.1	Gorai.002G195200.1	0.00640248	0.0260896	0.245404	1449	351	1098	7	9	0.00637523	0.025641
Ga02G1104.1	Gorai.002G196200.1	0.0121478	0.0390241	0.311289	1530	368.167	1161.83	14	14	0.0120499	0.0380263
Ga02G1164.1	Gorai.002G202500.1	0.013575	0.0169499	0.800893	1473	358	1115	15	6	0.0134529	0.0167598
Ga02G1165.1	Gorai.002G202600.1	0.00256228	0.044888	0.0570816	1563	390.167	1172.83	3	17	0.00255791	0.0435711
Ga02G1384.1	Gorai.002G223200.1	0.00370143	0.0268152	0.138035	1425	341.667	1083.33	4	9	0.00369231	0.0263415
Ga02G1404.1	Gorai.002G224700.1	0.0767091	0.138983	0.551931	825	201	624	45.5	25.5	0.0729167	0.126866
Ga02G1493.1	Gorai.002G233100.1	0.0109212	0.0373803	0.292164	1224	301.667	922.333	10	11	0.0108421	0.0364641
Ga02G0610.1	Gorai.002G056200.1	0.00993317	0.0324614	0.305999	1461	346.25	1114.75	11	11	0.00986768	0.031769
Ga02G0013.1	Gorai.003G001600.1	0.00314466	0.0465782	0.0675136	1266	310	956	3	14	0.00313808	0.0451613
Ga02G0801.1	Gorai.013G109500.1	0.0830957	0.0903961	0.919239	1209	292.583	916.417	72.0833	24.9167	0.0786578	0.0851609
Ga03G1725.1	Gorai.005G171700.1	0.00402821	0.0299707	0.134405	1302	306.333	995.667	4	9	0.00401741	0.0293798
Ga03G2261.1	Gorai.005G217100.1	0.00407956	0.0610852	0.0667848	1290	306.833	983.167	4	18	0.00406849	0.0586638
Ga03G2632.1	Gorai.005G253300.1	0.0035427	0.0353787	0.100137	1479	347.25	1131.75	4	12	0.00353435	0.0345572
Ga03G2663.1	Gorai.005G256200.1	0.00736503	0.0308924	0.238409	1083	264.333	818.667	6	8	0.00732899	0.0302648
Ga03G2775.1	Gorai.005G266500.1	0.0151377	0.0437157	0.346276	1782	447.417	1334.58	20	19	0.014986	0.042466
Ga03G2776.1	Gorai.005G266600.1	0.00589617	0.0229299	0.257139	2922	708.5	2213.5	13	16	0.00587305	0.0225829
Ga03G0938.1	Gorai.005G098500.1	0.098575	0.146474	0.672986	963	222.333	740.667	68.4167	29.5833	0.0923717	0.133058
Ga04G0639.1	Gorai.006G181400.1	0.035064	0.579143	0.0605447	1428	333.333	1094.67	37.5	134.5	0.034257	0.4035
Ga04G1205.1	Gorai.012G089200.1	0.00333643	0.0320524	0.104093	1188	286.833	901.167	3	9	0.00332902	0.0313771
Ga04G1317.1	Gorai.012G079900.1	0.0134556	0.0379628	0.354442	1299	324.167	974.833	13	12	0.0133356	0.037018
Ga04G1362.1	Gorai.012G076100.1	0.00552489	0.0493498	0.111954	1425	335	1090	6	16	0.00550459	0.0477612
Ga04G1589.1	Gorai.012G054000.1	0.0755338	0.140001	0.539522	1275	311.25	963.75	69.25	39.75	0.0718547	0.127711
Ga04G1768.1	Gorai.012G038000.1	0.00274768	0.0333557	0.082375	1431	337.167	1093.83	3	11	0.00274265	0.0326248
Ga04G1888.1	Gorai.012G025000.1	0.00485792	0.0397951	0.122073	1368	335.417	1032.58	5	13	0.00484222	0.0387578
Ga04G0067.1	Gorai.012G170500.1	0.00885728	0.0650815	0.136095	1812	449.167	1362.83	12	28	0.00880519	0.0623377
Ga04G0523.1	Gorai.012G123900.1	0.00686307	0.0233179	0.294326	1563	392	1171	8	9	0.00683177	0.0229592
Ga04G0639.1	Gorai.012G112900.1	0.00362101	0.0460738	0.0785914	1443	335.667	1107.33	4	15	0.00361228	0.0446872
Ga04G0721.1	Gorai.012G105000.1	0.00676824	0.0262494	0.257843	1575	387.667	1187.33	8	10	0.00673779	0.0257954
Ga04G0247.1	Gorai.012G156700.1	0.00728714	0.0477536	0.152599	1449	345.833	1103.17	8	16	0.00725185	0.0462651
Ga04G0329.1	Gorai.012G148400.1	0.012465	0.0351455	0.354669	1482	349.5	1132.5	14	12	0.012362	0.0343348
Ga05G2808.1	Gorai.009G278100.1	0.0373917	0.0801084	0.466764	1347	325.75	1021.25	37.25	24.75	0.0364749	0.0759785
Ga05G3167.1	Gorai.009G311500.1	0.00323298	0.0604735	0.0534612	1653	413.083	1239.92	4	24	0.00322602	0.0580997
Ga05G3308.1	Gorai.009G321600.1	0.0030524	0.0483779	0.0630951	1305	320.167	984.833	3	15	0.0030462	0.0468506
Ga05G2110.1	Gorai.009G207900.1	0.00257917	0.0211935	0.121696	1548	382.833	1165.17	3	8	0.00257474	0.0208968
Ga05G2281.1	Gorai.009G224500.1	0.00776785	0.0535475	0.145065	1626	396.667	1229.33	9.5	20.5	0.00772777	0.0516807
Ga05G2526.1	Gorai.009G248600.1	0.00807225	0.047128	0.171284	1398	339.333	1058.67	8.5	15.5	0.00802897	0.0456778
Ga06G0169.1	Gorai.010G016000.1	0.0047143	0.0474413	0.0993713	1551	380.667	1170.33	5.5	17.5	0.00469952	0.045972
Ga06G0280.1	Gorai.010G028400.1	0.00395193	0.049785	0.0793799	1347	332.167	1014.83	4	16	0.00394153	0.0481686
Ga06G0409.1	Gorai.010G048200.1	0.087048	0.103228	0.843262	1368	320.583	1047.42	86.0833	30.9167	0.0821863	0.0964388
Ga06G1936.1	Gorai.010G192700.1	0.00302141	0.0222651	0.135702	1314	319.083	994.917	3	7	0.00301533	0.0219378
Ga06G1937.1	Gorai.010G192600.1	0.0122368	0.0284544	0.430051	1311	322.333	988.667	12	9	0.0121376	0.0279214
Ga06G2019.1	Gorai.010G199600.1	0.011014	0.0351971	0.312923	1326	319.917	1006.08	11	11	0.0109335	0.034384
Ga07G2623.1	Gorai.001G268600.1	0.0106677	0.0761824	0.140029	1356	317.5	1038.5	11	23	0.0105922	0.0724409
Ga07G2624.1	Gorai.001G268700.1	0.0176627	0.0578162	0.305498	1317	314.5	1002.5	17.5	17.5	0.0174564	0.0556439
Ga07G2022.1	Gorai.001G206000.1	0.00479618	0.0392246	0.122275	1386	340.167	1045.83	5	13	0.00478088	0.0382166
Ga08G0931.1	Gorai.004G094200.1	0.0172174	0.0377222	0.456426	1239	299	940	16	11	0.0170213	0.0367893
Ga08G1649.1	Gorai.004G165500.1	0.00636947	0.0448247	0.142097	1698	436.667	1261.33	8	19	0.00634249	0.0435115
Ga09G1964.1	Gorai.006G181400.1	0.000915192	0.0462159	0.0198026	1428	334.667	1093.33	1	15	0.000914634	0.0448207
Ga09G0455.1	Gorai.006G039200.1	0.0298858	0.051388	0.581572	1293	300.333	992.667	29.0833	14.9167	0.0292982	0.049667
Ga09G1094.1	Gorai.006G108800.1	0.0173641	0.0423073	0.410429	1389	340.333	1048.67	18	14	0.0171647	0.0411361
Ga09G1503.1	Gorai.006G146500.1	0.0273061	0.0332222	0.821924	1206	292.333	913.667	24.5	9.5	0.026815	0.0324971
Ga09G1754.1	Gorai.006G171300.1	0.0202613	0.0407906	0.496715	1566	390.417	1175.58	23.5	15.5	0.0199901	0.0397012
Ga09G0062.1	Gorai.006G006700.1	0.00168279	0.0159935	0.105217	1569	379.167	1189.83	2	6	0.00168091	0.0158242
Ga09G0068.1	Gorai.006G007300.1	0.00554617	0.0460032	0.120561	1422	336.167	1085.83	6	15	0.00552571	0.0446207
Ga09G1964.1	Gorai.012G112900.1	0.0378939	0.538154	0.0704147	1428	332	1096	40.5	127.5	0.0369526	0.384036
Ga10G0174.1	Gorai.011G278700.1	0.01118	0.0721671	0.154919	1311	319.75	991.25	11	22	0.0110971	0.0688038
Ga10G0566.1	Gorai.011G238000.1	0.00169098	0.0230246	0.0734421	1581	396.917	1184.08	2	9	0.00168907	0.0226748
Ga10G0661.1	Gorai.011G229700.1	0.0115676	0.0511133	0.226313	1752	445.25	1306.75	15	22	0.0114789	0.0494104
Ga10G2193.1	Gorai.011G117200.1	0.00644967	0.0480164	0.134322	1434	344	1090	7	16	0.00642202	0.0465116
Ga10G0012.1	Gorai.011G283900.1	0.000925069	0.0279246	0.0331274	1410	328.333	1081.67	1	9	0.000924499	0.0274112
Ga10G1449.1	Gorai.011G160900.1	0.0111366	0.0185242	0.601193	1323	327.917	995.083	11	6	0.0110544	0.0182973
Ga11G2320.1	Gorai.007G178200.1	0.00383571	0.0269087	0.142545	1386	340.5	1045.5	4	9	0.00382592	0.0264317
Ga11G3351.1	Gorai.007G078900.1	0.0162809	0.0542312	0.300212	1359	334.5	1024.5	16.5	17.5	0.0161054	0.0523169
Ga11G3707.1	Gorai.007G042100.1	0.0124002	0.0365622	0.339153	1284	308.25	975.75	12	11	0.0122982	0.0356853
Ga11G3831.1	Gorai.007G030200.1	0.00716709	0.0375783	0.190724	1671	409.25	1261.75	9	15	0.00713295	0.0366524
Ga11G1351.1	Gorai.007G255800.1	0.06353	0.0739595	0.858984	1911	482.75	1428.25	87	34	0.0609137	0.0704298
Ga11G1352.1	Gorai.007G255700.1	0.0102149	0.0450768	0.226612	1908	495.25	1412.75	14.3333	21.6667	0.0101457	0.0437489
Ga12G0664.1	Gorai.004G192000.1	0.0668684	0.412941	0.161932	1710	420.417	1289.58	82.5	133.5	0.0639742	0.317542
Ga12G0449.1	Gorai.008G252900.1	0.00597117	0.0341851	0.174672	1338	329.167	1008.83	6	11	0.00594746	0.0334177
Ga12G0664.1	Gorai.008G230700.1	0.0038903	0.024113	0.161336	1710	421.417	1288.58	5	10	0.00388023	0.0237295
Ga12G2521.1	Gorai.008G059300.1	0.0116904	0.0337308	0.346581	1368	333.5	1034.5	12	11	0.0115998	0.0329835
Ga12G2612.1	Gorai.008G051200.1	0.0129898	0.0333719	0.389244	1749	428.917	1320.08	17	14	0.012878	0.0326404
Ga12G2637.1	Gorai.008G047100.1	0.00179627	0.039339	0.0456615	2934	704.5	2229.5	4	27	0.00179412	0.0383251
Ga13G0888.1	Gorai.013G085800.1	0.0116466	0.0303925	0.383207	1254	302.167	951.833	11	9	0.0115566	0.0297849
Ga13G0102.1	Gorai.013G011200.1	0.00890793	0.0625855	0.142332	1740	441.333	1298.67	11.5	26.5	0.00885524	0.0600453
Ga13G0186.1	Gorai.013G018900.1	0.00465046	0.0531195	0.087547	1410	331.5	1078.5	5	17	0.00463607	0.0512821
Ga13G1625.1	Gorai.013G148600.1	0.0077258	0.0337653	0.228809	1374	333.167	1040.83	8	11	0.00768615	0.0330165
Ga13G1627.1	Gorai.013G148800.1	0.0124933	0.0279753	0.446583	1377	327.75	1049.25	13	9	0.0123898	0.02746
Ga13G1902.1	Gorai.013G176800.1	0.00620881	0.0339178	0.183055	1716	422.167	1293.83	8	14	0.00618318	0.0331623
Ga13G0498.1	Gorai.013G052100.1	0.0546784	0.0885776	0.617294	1365	325.167	1039.83	54.8333	27.1667	0.0527328	0.0835469
Ga13G0586.1	Gorai.013G063900.1	0.00713927	0.0301212	0.237018	1290	304.833	985.167	7	9	0.0071054	0.0295243
Ga13G0812.1	Gorai.013G080400.1	0.00768253	0.0347065	0.221357	1371	324.333	1046.67	8	11	0.00764331	0.0339157
Ga13G2032.1	Gorai.013G195800.1	0.0112996	0.0438233	0.257846	1920	493.333	1426.67	16	21	0.011215	0.0425676
Ga14G0080.1	Gorai.002G262100.1	0.00362046	0.0561885	0.0644342	1440	332.5	1107.5	4	18	0.00361174	0.0541353

## Sheet: Ga_Ga_KaKs
Seq_1	Seq_2	Ka	Ks	Ka_Ks	EffectiveLen	AverageS-sites	AverageN-sites	cN	cS	pN	pS	Note
Ga02G1164.1	Ga02G1165.1	0.412497	NaN	NaN	1458	358.833	1099.17	348.75	272.25	0.317286	0.758709	High Sequence Divergence Value (pS>=0.75)
Ga11G1351.1	Ga11G1352.1	0.300712	1.56083	0.192662	1893	484.583	1408.42	348.917	318.083	0.247737	0.656406
Ga01G1374.1	Ga05G2281.1	0.0374272	0.509173	0.0735059	1431	344.5	1086.5	39.6667	127.333	0.0365087	0.369618
Ga01G1747.1	Ga12G0449.1	0.0640965	0.846155	0.0757504	1338	331.5	1006.5	61.8333	168.167	0.061434	0.50729
Ga02G1091.1	Ga03G2632.1	0.0426918	0.630267	0.067736	1446	345.583	1100.42	45.6667	147.333	0.0414994	0.426332
Ga02G1164.1	Ga03G2663.1	0.3859	NaN	NaN	1077	261.25	815.75	246.083	201.917	0.301665	0.772887	High Sequence Divergence Value (pS>=0.75)
Ga02G1493.1	Ga09G1503.1	0.12003	0.579216	0.207229	1203	292.417	910.583	101	118	0.110918	0.403534
Ga03G2775.1	Ga04G0067.1	0.0989311	0.926213	0.106812	1782	445.917	1336.08	123.833	237.167	0.0926838	0.531863
Ga03G0938.1	Ga06G0280.1	0.108142	0.604303	0.178953	1263	308.083	954.917	96.1667	127.833	0.100707	0.414931
Ga03G2261.1	Ga13G0586.1	0.182232	0.76509	0.238184	1290	306.167	983.833	159.167	146.833	0.161782	0.479586
Ga04G1205.1	Ga07G2623.1	0.112697	1.06076	0.106242	1344	318.25	1025.75	107.333	180.667	0.104639	0.567688
Ga04G0721.1	Ga09G1754.1	0.171039	0.466166	0.366906	1557	385.5	1171.5	179.167	133.833	0.152938	0.347168
Ga04G1205.1	Ga09G0455.1	0.0807216	0.718286	0.112381	1296	302.917	993.083	76	140	0.0765293	0.462173
Ga04G0639.1	Ga09G1964.1	0.036005	0.567539	0.0634407	1428	332.833	1095.17	38.5	132.5	0.0351545	0.398097
Ga04G0639.1	Ga10G0012.1	0.0875793	3.41174	0.02567	1410	328.25	1081.75	89.4167	243.583	0.0826593	0.742067
Ga04G1590.1	Ga11G3351.1	0.167308	0.69425	0.240991	1245	308.083	936.917	140.5	139.5	0.14996	0.4528
Ga04G1590.1	Ga13G0888.1	0.377536	NaN	NaN	1254	304.75	949.25	281.583	230.417	0.296638	0.756084	High Sequence Divergence Value (pS>=0.75)
Ga04G0639.1	Ga14G0080.1	0.0388477	0.90588	0.0428839	1434	333.417	1100.58	41.6667	175.333	0.0378587	0.525869
Ga05G2110.1	Ga06G0169.1	0.0324256	1.14134	0.0284101	1548	382.083	1165.92	37	224	0.0317347	0.58626
Ga05G3308.1	Ga06G2019.1	0.143163	0.666621	0.214759	1305	317.75	987.25	128.667	140.333	0.130328	0.441647
Ga05G3167.1	Ga10G0566.1	0.156281	0.620749	0.251761	1575	394.167	1180.83	166.583	166.417	0.141073	0.422199
Ga05G3308.1	Ga10G0174.1	0.133414	0.872089	0.152982	1305	319.083	985.917	120.5	164.5	0.122221	0.515539
Ga06G1197.1	Ga08G0931.1	0.148106	0.567936	0.260779	1383	330.167	1052.83	141.5	131.5	0.134399	0.398284
Ga06G2019.1	Ga10G0174.1	0.149258	0.937622	0.159188	1323	320	1003	135.75	171.25	0.135344	0.535156
Ga07G2623.1	Ga09G0455.1	0.121003	0.795806	0.152051	1311	305	1006	112.417	149.583	0.111746	0.490437
Ga07G2022.1	Ga11G2320.1	0.039276	0.401945	0.097715	1386	340.667	1045.33	40	106	0.0382653	0.311155
Ga08G1920.1	Ga11G3831.1	0.0800894	0.535138	0.149661	1626	399.5	1226.5	93.1667	152.833	0.0759614	0.382562
Ga08G1920.1	Ga12G0664.1	0.070948	0.407325	0.17418	1668	409.917	1258.08	85.1667	128.833	0.0676956	0.314292
Ga09G1964.1	Ga13G0186.1	0.102129	3.21034	0.0318127	1410	331.25	1078.75	103	245	0.0954809	0.739623
Ga09G1964.1	Ga14G0080.1	0.0465107	0.834223	0.0557533	1425	331.083	1093.92	49.3333	166.667	0.0450979	0.503398
Ga10G0012.1	Ga13G0186.1	0.0555483	0.566641	0.098031	1410	329.833	1080.17	57.8333	131.167	0.0535411	0.397676
Ga11G3831.1	Ga12G0664.1	0.0791067	0.60527	0.130697	1671	410.083	1260.92	94.6667	170.333	0.0750777	0.415363
Ga13G0186.1	Ga14G0080.1	0.104625	1.69647	0.0616719	1410	329.667	1080.33	105.5	221.5	0.097655	0.671891
Ga13G1627.1	Ga14G0634.1	0.10281	0.571061	0.180033	1377	328.333	1048.67	100.75	131.25	0.0960744	0.399746

## Sheet: Gr_Gr_KaKs
Seq_1	Seq_2	Ka	Ks	Ka_Ks	EffectiveLen	AverageS-sites	AverageN-sites	cN	cS	pN	pS	Note
Gorai.001G268600.1	Gorai.001G268700.1	0.18714	1.62249	0.115341	1353	319	1034	171.25	211.75	0.165619	0.663793
Gorai.002G202500.1	Gorai.002G202600.1	0.406274	3.30002	0.123113	1458	359.75	1098.25	344.5	266.5	0.313681	0.740792
Gorai.007G255700.1	Gorai.007G255800.1	0.260302	1.47448	0.176538	1905	489.417	1415.58	311.333	315.667	0.219933	0.644986
Gorai.010G192600.1	Gorai.010G192700.1	0.282599	1.49395	0.189162	1296	317.417	978.583	230.417	205.583	0.235459	0.647677
Gorai.012G054000.1	Gorai.012G054100.1	0.0325712	0.0947331	0.343821	1128	280.917	847.083	27	25	0.0318741	0.0889944
Gorai.001G268600.1	Gorai.005G171700.1	0.190515	2.0821	0.0915016	1302	306.417	995.583	167.5	215.5	0.168243	0.703291
Gorai.001G268600.1	Gorai.006G039200.1	0.0990362	0.681671	0.145284	1341	314.333	1026.67	95.25	140.75	0.092776	0.447773
Gorai.001G206000.1	Gorai.007G178200.1	0.0422786	0.408038	0.103614	1386	340	1046	43	107	0.041109	0.314706
Gorai.001G268600.1	Gorai.012G089200.1	0.0935061	0.923514	0.10125	1188	285.583	902.417	79.3333	151.667	0.0879121	0.531077
Gorai.002G195200.1	Gorai.005G253300.1	0.0419497	0.603224	0.0695425	1470	350.667	1119.33	45.6667	145.333	0.0407981	0.414449
Gorai.002G202500.1	Gorai.005G256200.1	0.398569	NaN	NaN	1458	359.917	1098.08	339.5	273.5	0.309175	0.759898	High Sequence Divergence Value (pS>=0.75)
Gorai.002G233100.1	Gorai.006G146500.1	0.111742	0.561184	0.199118	1221	299.5	921.5	95.6667	118.333	0.103816	0.395103
Gorai.002G262100.1	Gorai.006G181400.1	0.0478237	0.896366	0.0533529	1425	331.417	1093.58	50.6667	173.333	0.0463309	0.523007
Gorai.002G137400.1	Gorai.009G278100.1	0.0851594	0.596485	0.142769	1416	341.5	1074.5	86.5	140.5	0.0805026	0.41142
Gorai.002G137400.1	Gorai.009G224500.1	0.0428822	0.531954	0.0806127	1443	347.333	1095.67	45.6667	132.333	0.0416793	0.380998
Gorai.002G223200.1	Gorai.009G248600.1	0.0473661	0.551504	0.0858853	1386	334.833	1051.17	48.25	130.75	0.0459014	0.390493
Gorai.002G137400.1	Gorai.010G029800.1	0.0571885	0.713734	0.0801258	1443	344.25	1098.75	60.5	158.5	0.0550626	0.460421
Gorai.002G262100.1	Gorai.013G018900.1	0.0972996	1.70971	0.0569099	1410	328.75	1081.25	98.6667	221.333	0.0912524	0.673257
Gorai.003G081400.1	Gorai.008G252900.1	0.0672686	0.900377	0.0747115	1338	330.333	1007.67	64.8333	173.167	0.0643401	0.524218
Gorai.004G192000.1	Gorai.007G030200.1	0.0791926	0.537963	0.147208	1710	419.333	1290.67	97	161	0.075155	0.383943
Gorai.004G192000.1	Gorai.008G230700.1	0.0681827	0.409908	0.166337	1710	421.167	1288.83	84	133	0.0651752	0.315789
Gorai.005G266600.1	Gorai.008G047100.1	0.079551	0.378336	0.210265	2916	703.417	2212.58	167	209	0.0754774	0.297121
Gorai.005G098500.1	Gorai.010G028400.1	0.158823	0.619265	0.256471	1074	256	818	117.083	107.917	0.143134	0.421549
Gorai.005G266500.1	Gorai.012G170500.1	0.0965741	0.958334	0.100773	1782	443	1339	121.333	239.667	0.0906149	0.541008
Gorai.005G217100.1	Gorai.013G063900.1	0.182092	0.741143	0.245691	1290	305.5	984.5	159.167	143.833	0.161673	0.470813
Gorai.006G016700.1	Gorai.007G078900.1	0.19803	0.643571	0.307704	1293	313.833	979.167	170.417	135.583	0.174043	0.432023
Gorai.006G016700.1	Gorai.012G054000.1	0.193409	0.774806	0.249622	1272	307.583	964.417	164.417	148.583	0.170483	0.483067
Gorai.006G181400.1	Gorai.012G076100.1	0.096172	3.63152	0.0264826	1422	334.417	1087.58	98.1667	248.833	0.0902613	0.744082
Gorai.006G039200.1	Gorai.012G089200.1	0.0438497	0.641659	0.068338	1188	284.083	903.917	38.5	122.5	0.0425924	0.431211
Gorai.006G171300.1	Gorai.012G105000.1	0.16129	0.46646	0.345774	1521	377.167	1143.83	166	131	0.145126	0.347327
Gorai.006G016700.1	Gorai.013G085800.1	0.422226	2.22213	0.190009	1254	301.583	952.417	307.5	214.5	0.322863	0.711246
Gorai.006G181400.1	Gorai.013G018900.1	0.100041	3.39569	0.0294612	1410	331.583	1078.42	101	246	0.0936558	0.741895
Gorai.007G030200.1	Gorai.008G230700.1	0.0800978	0.592296	0.135233	1710	420	1290	98	172	0.075969	0.409524
Gorai.007G078900.1	Gorai.012G054000.1	0.161313	0.722033	0.223415	1284	316	968	140.5	146.5	0.145145	0.463608
Gorai.007G255700.1	Gorai.013G195800.1	0.102664	0.451289	0.22749	1902	491.5	1410.5	135.333	166.667	0.0959471	0.339098
Gorai.009G224500.1	Gorai.009G278100.1	0.083163	0.621738	0.133759	1416	344.667	1071.33	84.3333	145.667	0.0787181	0.422631
Gorai.009G207900.1	Gorai.010G016000.1	0.0306098	1.07894	0.0283702	1548	381.083	1166.92	35	218	0.0299936	0.572053
Gorai.009G224500.1	Gorai.010G029800.1	0.0601572	0.734204	0.0819353	1443	347.417	1095.58	63.3333	162.667	0.0578079	0.468218
Gorai.009G278100.1	Gorai.010G029800.1	0.107165	0.903386	0.118626	1419	341.667	1077.33	107.583	179.417	0.0998608	0.525122
Gorai.009G453900.1	Gorai.013G148600.1	0.26462	1.63364	0.161982	1374	329.417	1044.58	232.917	219.083	0.222976	0.665065
Gorai.009G248600.1	Gorai.013G109500.1	0.0993589	0.581327	0.170917	1155	281	874	81.3333	113.667	0.0930587	0.404508
Gorai.010G199600.1	Gorai.011G278700.1	0.143283	0.87151	0.164407	1302	317.417	984.583	128.417	163.583	0.130427	0.515358
Gorai.011G283900.1	Gorai.012G076100.1	0.0409366	0.637492	0.064215	1410	330.667	1079.33	43	142	0.0398394	0.429435
Gorai.011G283900.1	Gorai.013G018900.1	0.050093	0.609335	0.0822094	1410	330	1080	52.3333	137.667	0.0484568	0.417172
Gorai.012G076100.1	Gorai.013G018900.1	0.0454105	0.544352	0.0834211	1410	332	1078	47.5	128.5	0.0440631	0.387048
Gorai.012G054000.1	Gorai.013G085800.1	0.389037	2.68231	0.145038	1251	303.833	947.167	287.5	221.5	0.303537	0.729018

## Sheet: Gb_Gb_KaKs
Seq_1	Seq_2	Ka	Ks	Ka_Ks	EffectiveLen	AverageS-sites	AverageN-sites	cN	cS	pN	pS
GB_A05G3958	GB_A05G3959	0.0719224	0.0955565	0.752669	747	178.333	568.667	39	16	0.0685815	0.0897196
GB_A06G1878	GB_A06G1879	0.27257	1.6127	0.169015	1302	318.917	983.083	224.667	211.333	0.228533	0.66266
GB_A11G2607	GB_A11G2608	0.250702	1.52499	0.164395	1899	488.5	1410.5	300.583	318.417	0.213104	0.651825
GB_D04G0502	GB_D04G0503	0.0875478	0.166618	0.525439	1152	281.667	870.333	71.9167	42.0833	0.0826312	0.149408
GB_D11G2621	GB_D11G2622	0.267378	1.45273	0.184052	1908	488.917	1419.08	319.167	313.833	0.22491	0.641895
GB_A01G1889	GB_A03G2367	0.0434207	0.636277	0.0682419	1452	345.833	1106.17	46.6667	148.333	0.0421877	0.428916
GB_A01G1953	GB_A03G2395	0.115481	0.63044	0.183175	1542	385	1157	123.833	164.167	0.10703	0.426407
GB_A01G2553	GB_A04G1134	0.0415363	0.940538	0.0441623	1440	334.583	1105.42	44.6667	179.333	0.0404071	0.53599
GB_A01G1262	GB_A05G2180	0.0387994	0.509429	0.0761625	1449	347.083	1101.92	41.6667	128.333	0.0378129	0.369748
GB_A01G2165	GB_A05G2410	0.0477634	0.545468	0.0875641	1431	345.083	1085.92	50.25	133.75	0.0462743	0.387588
GB_A01G1262	GB_A06G0287	0.0564131	0.753779	0.0748404	1449	344.917	1104.08	60	164	0.0543437	0.475477
GB_A01G2267	GB_A09G1598	0.117018	0.56679	0.206458	1275	310.5	964.5	104.5	123.5	0.108346	0.397746
GB_A01G2553	GB_A09G1922	0.0482383	0.83801	0.0575629	1431	332.25	1098.75	51.3333	167.667	0.0467198	0.50464
GB_A01G1262	GB_D01G1356	0.00352631	0.0376527	0.0936535	1491	354	1137	4	13	0.00351803	0.0367232
GB_A01G2267	GB_D01G2351	0.00937756	0.0327295	0.286517	1278	312.25	965.75	9	10	0.00931918	0.0320256
GB_A01G2553	GB_D01G2616	0.00632153	0.0559265	0.113033	1446	334	1112	7	18	0.00629496	0.0538922
GB_A01G1889	GB_D01G1986	0.00545498	0.0290382	0.187855	1455	351.083	1103.92	6	10	0.00543519	0.0284833
GB_A01G1902	GB_D01G1997	0.0107884	0.0375078	0.287632	1536	369	1167	12.5	13.5	0.0107112	0.0365854
GB_A01G1953	GB_D01G2048	0.00872008	0.0325659	0.267767	3060	753.083	2306.92	20	24	0.00866958	0.031869
GB_A01G2165	GB_D01G2246	0.00368551	0.0267091	0.137987	1431	343	1088	4	9	0.00367647	0.0262391
GB_A01G1889	GB_D02G2505	0.0439169	0.598914	0.0733275	1452	346.25	1105.75	47.1667	142.833	0.0426558	0.412515
GB_A01G1953	GB_D02G2535	0.107766	0.61125	0.176305	1542	384.75	1157.25	116.167	160.833	0.100382	0.41802
GB_A01G2553	GB_D04G1514	0.0424865	0.890765	0.0476966	1440	334.417	1105.58	45.6667	174.333	0.0413055	0.521306
GB_A01G1262	GB_D05G2200	0.0397835	0.536699	0.0741264	1449	347.833	1101.17	42.6667	133.333	0.0387468	0.383325
GB_A01G2165	GB_D05G2415	0.0491939	0.547081	0.0899208	1392	336.667	1055.33	50.25	130.75	0.0476153	0.388366
GB_A01G2267	GB_D09G1441	0.106478	0.570458	0.186653	1275	311.25	963.75	95.6667	124.333	0.099265	0.399465
GB_A02G1260	GB_A05G2410	0.13782	0.598526	0.230266	447	110.75	336.25	42.3333	45.6667	0.125898	0.41234
GB_A02G0867	GB_A06G0271	0.101296	0.561765	0.180317	1374	335.333	1038.67	98.4167	132.583	0.0947529	0.395378
GB_A02G1148	GB_A12G2638	0.0632061	0.838397	0.0753892	1344	332.167	1011.83	61.3333	167.667	0.060616	0.504767
GB_A02G0867	GB_D02G0939	0.0665124	0.0755831	0.87999	579	139.083	439.917	28	10	0.0636484	0.0718993
GB_A02G1477	GB_D03G0691	0.0117005	0.0263763	0.443599	1467	347.25	1119.75	13	9	0.0116097	0.0259179
GB_A02G2073	GB_D03G0010	0.00522423	0.046334	0.112751	1272	311.583	960.417	5	14	0.00520607	0.0449318
GB_A02G1148	GB_D03G0940	0.00368891	0.0510112	0.0723157	726	182.5	543.5	2	9	0.00367985	0.0493151
GB_A02G1303	GB_D03G0859	0.0755578	0.130028	0.581089	1650	387.417	1262.58	90.75	46.25	0.0718764	0.119381
GB_A02G1260	GB_D03G0719	0.0302004	0.0472597	0.639029	447	109.167	337.833	10	5	0.0296004	0.0458015
GB_A02G1259	GB_D05G2415	0.0719692	0.500242	0.143869	930	223.25	706.75	48.5	81.5	0.068624	0.365062
GB_A02G0867	GB_D06G0265	0.101278	0.58787	0.17228	1374	335.167	1038.83	98.4167	136.583	0.0947377	0.407509
GB_A02G1148	GB_D12G2644	0.0806852	0.889695	0.0906886	594	143	451	34.5	74.5	0.0764967	0.520979
GB_A03G2511	GB_A12G0461	0.0781066	0.397936	0.196279	2922	704.333	2217.67	164.5	217.5	0.0741771	0.308803
GB_A03G2022	GB_A13G0715	0.185204	0.757923	0.244357	1296	307.833	988.167	162.167	146.833	0.164109	0.47699
GB_A03G2367	GB_D01G1986	0.0472732	0.628841	0.0751751	1452	346.083	1105.92	50.6667	147.333	0.0458142	0.425716
GB_A03G2395	GB_D01G2048	0.116995	0.621464	0.188257	1542	385	1157	125.333	162.667	0.108326	0.422511
GB_A03G1564	GB_D02G1724	0.00602211	0.0366333	0.164389	1308	307.667	1000.33	6	11	0.005998	0.035753
GB_A03G2022	GB_D02G2180	0.00610069	0.0468118	0.130324	1296	308.5	987.5	6	14	0.00607595	0.0453809
GB_A03G2367	GB_D02G2505	0.00618151	0.0323025	0.191363	1485	347.917	1137.08	7	11	0.0061561	0.0316168
GB_A03G2395	GB_D02G2535	0.0130485	0.0264054	0.494162	1545	385.417	1159.58	15	10	0.0129357	0.0259459
GB_A03G2510	GB_D02G2642	0.0178416	0.0401702	0.444151	993	255.667	737.333	13	10	0.0176311	0.0391134
GB_A03G2511	GB_D02G2643	0.00680483	0.0244158	0.278706	2922	707.667	2214.33	15	17	0.00677405	0.0240226
GB_A03G2511	GB_D12G0458	0.0791206	0.380994	0.207669	2922	704.667	2217.33	166.5	210.5	0.0750902	0.298723
GB_A03G2022	GB_D13G0582	0.182908	0.748897	0.244237	1296	307.167	988.833	160.5	145.5	0.162312	0.473684
GB_A04G1134	GB_A09G1922	0.0348738	0.559495	0.0623308	1434	333.5	1100.5	37.5	131.5	0.0340754	0.394303
GB_A04G1062	GB_A09G1834	0.172125	0.483218	0.356206	1545	382.25	1162.75	178.833	136.167	0.153802	0.356224
GB_A04G0018	GB_A13G1630	0.266882	1.7182	0.155327	1380	331.667	1048.33	235.417	223.583	0.224563	0.674121
GB_A04G1134	GB_D01G2616	0.0408865	0.898196	0.0455207	1440	334.25	1105.75	44	175	0.039792	0.52356
GB_A04G1062	GB_D04G1433	0.00856174	0.0293371	0.29184	1557	382.333	1174.67	10	11	0.00851305	0.0287707
GB_A04G1134	GB_D04G1514	0.00450994	0.0396031	0.113878	1449	337	1112	5	13	0.0044964	0.0385757
GB_A04G1247	GB_D04G1625	0.00769238	0.0285255	0.269667	1569	393	1176	9	11	0.00765306	0.0279898
GB_A04G1470	GB_D04G1861	0.00973034	0.0291157	0.334195	1488	350.167	1137.83	11	10	0.0096675	0.0285578
GB_A04G1558	GB_D04G1940	0.0072552	0.0475878	0.152459	1455	347	1108	8	16	0.00722022	0.0461095
GB_A04G1678	GB_D04G2072	0.0125356	0.0528752	0.237079	1818	450.5	1367.5	17	23	0.0124314	0.0510544
GB_A04G0018	GB_D05G4066	0.00895885	0.0738236	0.121355	1401	334.25	1066.75	9.5	23.5	0.00890555	0.0703067
GB_A04G1134	GB_D09G1767	0.0367972	0.545751	0.0674248	1434	334	1100	39.5	129.5	0.0359091	0.387725
GB_A04G1062	GB_D09G1674	0.171254	0.493949	0.346703	1548	383.25	1164.75	178.333	138.667	0.153109	0.361818
GB_A04G0018	GB_D13G1556	0.264869	1.69205	0.156537	1380	332.5	1047.5	233.75	223.25	0.22315	0.671429
GB_A05G2021	GB_A06G0151	0.0305142	1.13149	0.0269682	1554	383.5	1170.5	35	224	0.0299018	0.584094
GB_A05G2180	GB_A06G0287	0.0598114	0.726876	0.0822856	1449	347.333	1101.67	63.3333	161.667	0.0574887	0.465451
GB_A05G3547	GB_A06G1878	0.137916	0.809366	0.1704	1302	322.333	979.667	123.417	159.583	0.125978	0.495088
GB_A05G3649	GB_A07G2642	0.102558	1.11799	0.0917342	1350	320.667	1029.33	98.6667	186.333	0.0958549	0.581081
GB_A05G3959	GB_A09G0206	0.205135	0.794227	0.258282	1206	288.5	917.5	164.667	141.333	0.179473	0.48989
GB_A05G3649	GB_A09G0509	0.0601788	0.66677	0.0902543	1347	318.083	1028.92	59.5	140.5	0.0578278	0.441708
GB_A05G3023	GB_A10G2407	0.19324	0.676131	0.285803	1602	400.083	1201.92	204.75	178.25	0.170353	0.445532
GB_A05G3506	GB_A10G2746	0.0475557	0.615838	0.0772211	1416	330.917	1085.08	50	139	0.0460794	0.420045
GB_A05G3134	GB_A10G2698	0.130889	0.836897	0.156398	1311	321.583	989.417	118.833	162.167	0.120104	0.504276
GB_A05G2180	GB_D01G1356	0.0402468	0.517286	0.0778038	1449	347.417	1101.58	43.1667	129.833	0.039186	0.373711
GB_A05G2410	GB_D01G2246	0.04679	0.557159	0.0839796	1431	345.25	1085.75	49.25	135.75	0.0453603	0.393193
GB_A05G2410	GB_D03G0719	0.0894865	0.554198	0.16147	1347	326.5	1020.5	86.0833	127.917	0.0843541	0.391782
GB_A05G3506	GB_D04G0724	0.0101097	0.05245	0.192749	1431	335.583	1095.42	11	17	0.0100418	0.0506581
GB_A05G3547	GB_D04G0759	0.0113035	0.0510021	0.221628	1305	324.5	980.5	11	16	0.0112188	0.0493066
GB_A05G3649	GB_D04G0855	0.0058575	0.0317508	0.184484	1350	321.667	1028.33	6	10	0.00583468	0.0310881
GB_A05G3958	GB_D04G0502	0.0863994	0.100743	0.857622	744	180.333	563.667	46	17	0.0816085	0.0942699
GB_A05G4113	GB_D04G0358	0.00365242	0.0393434	0.0928344	1437	339.167	1097.83	4	13	0.00364354	0.0383292
GB_A05G4228	GB_D04G0230	0.00775263	0.0490847	0.157944	1374	336.75	1037.25	8	16	0.0077127	0.047513
GB_A05G0007	GB_D05G0005	0.0979577	0.192127	0.50986	1203	290.083	912.917	83.8333	49.1667	0.0918302	0.169492
GB_A05G2021	GB_D05G2045	0.00171209	0.0211003	0.0811404	1554	384.5	1169.5	2	8	0.00171013	0.0208062
GB_A05G2180	GB_D05G2200	0.00455479	0.0440116	0.10349	1452	350.917	1101.08	5	15	0.00454098	0.0427452
GB_A05G2410	GB_D05G2415	0.00900129	0.04052	0.222145	1404	342.25	1061.75	9.5	13.5	0.00894749	0.0394449
GB_A05G2691	GB_D05G2690	0.013182	0.0483673	0.272539	1413	341.583	1071.42	14	16	0.0130668	0.0468407
GB_A05G3023	GB_D05G3003	0.00232588	0.0600561	0.0387285	1725	433.167	1291.83	3	25	0.00232228	0.0577145
GB_A05G3134	GB_D05G3106	0.003039	0.0481191	0.0631559	1311	321.833	989.167	3	15	0.00303286	0.046608
GB_A05G2691	GB_D05G2200	0.0947399	0.666808	0.14208	1404	340.333	1063.67	94.6667	150.333	0.0890003	0.441724
GB_A05G2021	GB_D06G0151	0.0305075	1.12148	0.0272028	1554	383.25	1170.75	35	223	0.0298954	0.581866
GB_A05G2180	GB_D06G0280	0.0607999	0.741905	0.0819512	1449	347.417	1101.58	64.3333	163.667	0.0584008	0.471096
GB_A05G3547	GB_D06G1948	0.132836	0.805563	0.164898	1299	322.167	976.833	118.917	159.083	0.121737	0.493792
GB_A05G3649	GB_D07G2619	0.111367	1.02371	0.108787	1350	319.333	1030.67	106.667	178.333	0.103493	0.558455
GB_A05G3959	GB_D09G0162	0.209588	0.792988	0.264301	1206	288.583	917.417	167.75	141.25	0.18285	0.48946
GB_A05G3649	GB_D09G0395	0.0601687	0.652172	0.092259	1347	317.917	1029.08	59.5	138.5	0.0578184	0.435649
GB_A05G3023	GB_D10G2364	0.197048	0.671635	0.293385	1605	398.917	1206.08	209	177	0.173288	0.443702
GB_A05G3506	GB_D10G2708	0.0470649	0.66921	0.0703291	1416	330.917	1085.08	49.5	146.5	0.0456186	0.44271
GB_A05G3134	GB_D10G2662	0.150872	0.790053	0.190965	1311	320.75	990.25	135.333	156.667	0.136666	0.488439
GB_A05G3958	GB_D11G0751	0.186445	0.821212	0.227037	741	181.667	559.333	92.3333	90.6667	0.165077	0.499083
GB_A05G3959	GB_D13G0794	0.358446	3.02964	0.118313	1170	282.417	887.583	252.917	208.083	0.28495	0.736796
GB_A05G3506	GB_D13G0167	0.0546783	0.528128	0.103532	1416	331.917	1084.08	57.1667	125.833	0.0527327	0.379111
GB_A06G0287	GB_D01G1356	0.0554547	0.73689	0.075255	1449	345.25	1103.75	59	162	0.0534541	0.469225
GB_A06G0271	GB_D02G0939	0.142262	0.66926	0.212566	579	140.417	438.583	56.8333	62.1667	0.129584	0.44273
GB_A06G1878	GB_D04G0759	0.13529	0.761267	0.177716	1302	321.167	980.833	121.417	153.583	0.123789	0.478204
GB_A06G0151	GB_D05G2045	0.030492	1.10237	0.0276604	1554	382.667	1171.33	35	221	0.0298805	0.577526
GB_A06G0287	GB_D05G2200	0.0603459	0.76693	0.078685	1449	348.083	1100.92	63.8333	167.167	0.057982	0.480249
GB_A06G0151	GB_D06G0151	0.00383878	0.0417429	0.0919625	1557	381.75	1175.25	4.5	15.5	0.00382897	0.0406025
GB_A06G0271	GB_D06G0265	0.00580367	0.042457	0.136695	1377	339.167	1037.83	6	14	0.00578128	0.0412776
GB_A06G0287	GB_D06G0280	0.00270331	0.0354833	0.0761855	1458	346.25	1111.75	3	12	0.00269845	0.034657
GB_A06G0468	GB_D06G0465	0.00185586	0.0276955	0.0670096	1410	331	1079	2	9	0.00185357	0.0271903
GB_A06G1878	GB_D06G1948	0.0131961	0.0512199	0.257636	1317	323.167	993.833	13	16	0.0130807	0.0495101
GB_A06G1941	GB_D06G2008	0.040473	0.0977657	0.413979	1149	281.833	867.167	34.1667	25.8333	0.0394003	0.0916617
GB_A06G1941	GB_D10G2662	0.181306	0.989679	0.183197	1167	285.833	881.167	141.917	157.083	0.161055	0.549563
GB_A07G2642	GB_A09G0509	0.0883069	0.799951	0.11039	1347	317.667	1029.33	85.75	156.25	0.0833063	0.491868
GB_A07G2034	GB_A11G1678	0.0391159	0.404091	0.0967998	1392	342.5	1049.5	40	107	0.0381134	0.312409
GB_A07G2642	GB_D04G0855	0.100177	1.02881	0.0973724	1353	322.167	1030.83	96.6667	180.333	0.0937753	0.559752
GB_A07G2460	GB_D07G2432	0.00751886	0.0558397	0.134651	1233	297.333	935.667	7	16	0.0074813	0.0538117
GB_A07G2642	GB_D07G2619	0.00850363	0.0632479	0.134449	2637	626.5	2010.5	17	38	0.00845561	0.0606544
GB_A07G2034	GB_D07G2106	0.00477785	0.0298102	0.160276	1392	342.167	1049.83	5	10	0.00476266	0.0292255
GB_A07G2642	GB_D09G0395	0.0839336	0.800702	0.104825	1347	317.5	1029.5	81.75	156.25	0.0794075	0.492126
GB_A07G2034	GB_D11G1728	0.0416429	0.417768	0.0996796	1374	337.167	1036.83	42	108	0.040508	0.320316
GB_A08G1995	GB_A11G0277	0.0619307	0.446738	0.138629	1257	314.917	942.083	56	106	0.0594427	0.336597
GB_A08G1995	GB_A12G2426	0.114457	0.401347	0.285183	1449	362.5	1086.5	115.333	112.667	0.106151	0.310805
GB_A08G1736	GB_D08G1731	0.0404159	0.118676	0.340556	1704	439.583	1264.42	49.75	48.25	0.0393462	0.109763
GB_A08G1995	GB_D08G1984	0.00465058	0.0240888	0.19306	1716	421.833	1294.17	6	10	0.00463619	0.023706
GB_A08G0899	GB_D08G0890	0.0114752	0.0304379	0.377006	1389	335.25	1053.75	12	10	0.0113879	0.0298285
GB_A08G1995	GB_D11G0278	0.0811988	0.546409	0.148605	1716	420.917	1295.08	99.6667	163.333	0.0769577	0.388042
GB_A08G1995	GB_D12G2431	0.0702093	0.39287	0.178709	1716	422.917	1293.08	86.6667	129.333	0.0670233	0.305813
GB_A09G1598	GB_D01G2351	0.121147	0.559021	0.216713	1275	309.583	965.417	108	122	0.111869	0.394078
GB_A09G1922	GB_D01G2616	0.0485467	0.855102	0.056773	1431	331.917	1099.08	51.6667	169.333	0.0470089	0.510168
GB_A09G0206	GB_D04G0502	0.192533	0.795229	0.24211	1149	277.417	871.583	148	136	0.169806	0.490237
GB_A09G1922	GB_D04G1514	0.0377292	0.522866	0.0721583	1434	333.333	1100.67	40.5	125.5	0.0367959	0.3765
GB_A09G1834	GB_D04G1433	0.171625	0.487698	0.351907	1539	379.75	1159.25	177.833	136.167	0.153404	0.358569
GB_A09G0509	GB_D04G0855	0.0581344	0.655858	0.0886387	1347	319.083	1027.92	57.5	139.5	0.0559384	0.43719
GB_A09G0509	GB_D07G2619	0.0915455	0.802207	0.114117	1347	317.167	1029.83	88.75	156.25	0.086179	0.492643
GB_A09G1834	GB_D09G1674	0.0201225	0.0570441	0.352754	1575	391.417	1183.58	23.5	21.5	0.019855	0.0549287
GB_A09G1922	GB_D09G1767	0.00176523	0.0417603	0.0422704	1479	344.667	1134.33	2	14	0.00176315	0.040619
GB_A09G1222	GB_D09G1063	0.0129345	0.0592563	0.21828	1395	342.25	1052.75	13.5	19.5	0.0128236	0.0569759
GB_A09G1598	GB_D09G1441	0.0278759	0.024626	1.13197	1278	309.583	968.417	26.5	7.5	0.0273643	0.0242261
GB_A09G0084	GB_D09G0061	0.00419758	0.0213253	0.196836	1575	380.5	1194.5	5	8	0.00418585	0.021025
GB_A09G0091	GB_D09G0069	0.00460124	0.0332716	0.138293	1428	338	1090	5	11	0.00458716	0.0325444
GB_A09G0206	GB_D09G0162	0.011102	0.0262753	0.422525	1308	309.833	998.167	11	8	0.0110202	0.0258203
GB_A09G0509	GB_D09G0395	0.00486699	0.0322978	0.150691	1347	316.333	1030.67	5	10	0.00485123	0.0316122
GB_A10G2407	GB_D05G3003	0.193809	0.678756	0.285536	1602	400.25	1201.75	205.25	178.75	0.170793	0.446596
GB_A10G2698	GB_D05G3106	0.127587	0.883392	0.144429	1311	321.583	989.417	116.083	166.917	0.117325	0.519046
GB_A10G2315	GB_D10G2292	0.00921317	0.0389847	0.236328	1758	447.5	1310.5	12	17	0.00915681	0.0379888
GB_A10G2407	GB_D10G2364	0.00498928	0.0253349	0.196933	1608	401.417	1206.58	6	10	0.00497272	0.0249118
GB_A10G2698	GB_D10G2662	0.0332872	0.10266	0.324247	1311	320.5	990.5	32.25	30.75	0.0325593	0.0959438
GB_A10G2746	GB_D10G2708	0.00276668	0.0309641	0.0893511	1416	329.667	1086.33	3	10	0.00276158	0.0303337
GB_A10G0688	GB_D10G1154	0.00696162	0.0516704	0.134731	1515	360.5	1154.5	8	18	0.00692941	0.0499307
GB_A10G1380	GB_D10G1563	0.0126524	0.023847	0.530564	1377	340.833	1036.17	13	8	0.0125462	0.0234719
GB_A11G2607	GB_A13G2018	0.108987	0.433299	0.251529	1842	475	1367	138.667	156.333	0.101439	0.329123
GB_A11G1678	GB_D07G2106	0.0426376	0.411635	0.103581	1392	342.5	1049.5	43.5	108.5	0.0414483	0.316788
GB_A11G0277	GB_D08G1984	0.0596176	0.447061	0.133354	1257	314.75	942.25	54	106	0.0573096	0.336775
GB_A11G0277	GB_D11G0278	0.00532389	0.0258786	0.205726	1257	314.5	942.5	5	8	0.00530504	0.0254372
GB_A11G0392	GB_D11G0403	0.0130821	0.0420936	0.310786	1320	317.583	1002.42	13	13	0.0129687	0.0409341
GB_A11G1678	GB_D11G1728	0.00581211	0.0271386	0.214163	1374	337.667	1036.33	6	9	0.00578964	0.0266535
GB_A11G2607	GB_D11G2621	0.0042458	0.0308157	0.13778	1914	496.833	1417.17	6	15	0.0042338	0.0301912
GB_A11G0277	GB_D12G2431	0.0647466	0.481251	0.134538	1257	313.917	943.083	58.5	111.5	0.0620306	0.35519
GB_A11G2607	GB_D13G1948	0.108441	0.421826	0.257075	1908	493.333	1414.67	142.833	159.167	0.100966	0.322635
GB_A12G0461	GB_D02G2643	0.0810311	0.395556	0.204854	2916	702.667	2213.33	170	216	0.0768072	0.3074
GB_A12G2638	GB_D03G0940	0.0569269	0.898066	0.0633883	714	178.917	535.083	29.3333	93.6667	0.0548201	0.523521
GB_A12G2426	GB_D08G1984	0.126437	0.415682	0.304167	1455	363.5	1091.5	127	116	0.116354	0.31912
GB_A12G2426	GB_D11G0278	0.128786	0.633484	0.203298	1452	362.583	1089.42	128.917	155.083	0.118336	0.427718
GB_A12G2426	GB_D12G2431	0.076584	0.123877	0.618225	1455	364.167	1090.83	79.4167	41.5833	0.0728037	0.114188
GB_A12G2638	GB_D12G2644	0.0111505	0.0213918	0.521253	594	142.25	451.75	5	3	0.0110681	0.0210896
GB_A12G0461	GB_D12G0458	0.00269059	0.0407472	0.0660312	2940	706	2234	6	28	0.00268577	0.0396601
GB_A12G0588	GB_D12G0579	0.0116366	0.0304843	0.381725	1374	334.75	1039.25	12	10	0.0115468	0.029873
GB_A13G0715	GB_D02G2180	0.183699	0.735667	0.249704	1296	306.833	989.167	161.167	143.833	0.162932	0.468767
GB_A13G0170	GB_D04G0724	0.0509453	0.567756	0.0897309	1416	333.167	1082.83	53.3333	132.667	0.0492535	0.398199
GB_A13G1630	GB_D05G4066	0.265419	1.64868	0.160989	1380	330.583	1049.42	234.583	220.417	0.223537	0.666751
GB_A13G0170	GB_D10G2708	0.0543087	0.623161	0.0871503	1416	331.167	1084.83	56.8333	140.167	0.052389	0.423251
GB_A13G2018	GB_D11G2621	0.107087	0.450177	0.237877	1842	474.167	1367.83	136.5	160.5	0.0997929	0.338489
GB_A13G1630	GB_D13G1556	0.00865533	0.0336619	0.257125	1380	334.167	1045.83	9	11	0.00860558	0.0329177
GB_A13G1896	GB_D13G1837	0.00385853	0.0388279	0.0993751	1722	422.833	1299.17	5	16	0.00384862	0.03784
GB_A13G2018	GB_D13G1948	0.0196588	0.0457333	0.429859	1860	477.083	1382.92	26.8333	21.1667	0.0194034	0.0443668
GB_A13G0096	GB_D13G0098	0.00771066	0.0611984	0.125995	1746	442.417	1303.58	10	26	0.00767116	0.0587681
GB_A13G0170	GB_D13G0167	0.006952	0.0481781	0.144298	1416	332.167	1083.83	7.5	15.5	0.00691988	0.0466633
GB_A13G0245	GB_D13G0231	0.0133446	0.0341049	0.39128	1494	359.917	1134.08	15	12	0.0132265	0.0333411
GB_A13G0480	GB_D13G0467	0.0298107	0.0690142	0.431951	1212	288.167	923.833	27	19	0.0292261	0.0659341
GB_A13G0841	GB_D13G0794	0.0160305	0.0269465	0.594903	1248	302.25	945.75	15	8	0.0158604	0.0264682
GB_A13G0553	GB_D13G0741	0.00765313	0.0344888	0.221902	1377	326.333	1050.67	8	11	0.00761421	0.0337079
GB_A13G0715	GB_D13G0582	0.00812053	0.0266547	0.304657	1296	305.5	990.5	8	8	0.00807673	0.0261866
GB_D01G1986	GB_D02G2505	0.0477735	0.585545	0.081588	1452	346.5	1105.5	51.1667	140.833	0.0462837	0.406445
GB_D01G2048	GB_D02G2535	0.109264	0.596712	0.18311	1542	384.75	1157.25	117.667	158.333	0.101678	0.411523
GB_D01G2616	GB_D04G1514	0.0418356	0.879468	0.0475692	1440	334.083	1105.92	45	173	0.0406902	0.517835
GB_D01G1356	GB_D05G2200	0.0412341	0.550766	0.0748669	1449	348.167	1100.83	44.1667	135.833	0.0401211	0.390139
GB_D01G2246	GB_D05G2415	0.0481907	0.552862	0.0871659	1392	336.833	1055.17	49.25	131.75	0.0466751	0.391143
GB_D01G1356	GB_D06G0280	0.0583916	0.76015	0.0768159	1449	345.333	1103.67	62	165	0.0561764	0.477799
GB_D01G2351	GB_D09G1441	0.110562	0.562682	0.196491	1275	310.333	964.667	99.1667	122.833	0.102799	0.395811
GB_D01G2616	GB_D09G1767	0.0485695	0.891186	0.0544999	1431	332.417	1098.58	51.6667	173.333	0.0470303	0.521434
GB_D02G0939	GB_D06G0265	0.145023	0.66926	0.216692	579	140.417	438.583	57.8333	62.1667	0.131864	0.44273
GB_D02G2643	GB_D12G0458	0.0820516	0.378628	0.216707	2916	703	2213	172	209	0.0777225	0.297297
GB_D02G2180	GB_D13G0582	0.181197	0.719688	0.251771	1296	306.167	989.833	159.333	141.667	0.16097	0.462711
GB_D03G0719	GB_D05G2415	0.0835698	0.554579	0.15069	1290	313.167	976.833	77.25	122.75	0.0790821	0.391964
GB_D03G0941	GB_D12G2644	0.10795	1.534	0.0703714	207	52.8333	154.167	15.5	34.5	0.100541	0.652997
GB_D04G0759	GB_D06G1948	0.130834	0.744939	0.175631	1299	321	978	117.417	151.583	0.120058	0.472222
GB_D04G0855	GB_D07G2619	0.108294	1.05021	0.103117	1353	320	1033	104.167	180.833	0.100839	0.565104
GB_D04G0503	GB_D09G0162	0.194367	0.635206	0.30599	1284	311.583	972.417	166.5	133.5	0.171223	0.428457
GB_D04G1514	GB_D09G1767	0.0377467	0.533844	0.0707074	1434	333.833	1100.17	40.5	127.5	0.0368126	0.381927
GB_D04G1433	GB_D09G1674	0.168292	0.49887	0.337347	1533	378.75	1154.25	174	138	0.150747	0.364356
GB_D04G0855	GB_D09G0395	0.0581246	0.641508	0.0906062	1347	318.917	1028.08	57.5	137.5	0.0559293	0.431147
GB_D04G0724	GB_D10G2708	0.0417169	0.648654	0.0643131	1416	331.667	1084.33	44	144	0.0405779	0.434171
GB_D04G0502	GB_D11G0751	0.150215	0.684374	0.219492	1152	285.167	866.833	118	128	0.136128	0.44886
GB_D04G0724	GB_D13G0167	0.0489477	0.537604	0.0910479	1416	332.667	1083.33	51.3333	127.667	0.0473846	0.383768
GB_D05G2200	GB_D05G2690	0.0863044	0.630196	0.136949	1404	340.917	1063.08	86.6667	145.333	0.0815239	0.426302
GB_D05G2045	GB_D06G0151	0.0304854	1.0927	0.027899	1554	382.417	1171.58	35	220	0.0298741	0.575289
GB_D05G2200	GB_D06G0280	0.0613358	0.766611	0.0800091	1449	348.167	1100.83	64.8333	167.167	0.0588948	0.480134
GB_D05G3003	GB_D10G2364	0.191806	0.659889	0.290664	1602	400.083	1201.92	203.417	175.583	0.169244	0.438867
GB_D05G3106	GB_D10G2662	0.147484	0.843302	0.174889	1311	320.75	990.25	132.583	162.417	0.133889	0.506365
GB_D05G4066	GB_D13G1556	0.26341	1.62489	0.16211	1380	331.417	1048.58	232.917	220.083	0.222125	0.664068
GB_D06G1269	GB_D08G0890	0.167372	0.581918	0.287622	1398	334.75	1063.25	159.5	135.5	0.150012	0.40478
GB_D06G2008	GB_D10G2662	0.161257	0.933935	0.172664	1149	283.5	865.5	125.583	151.417	0.145099	0.534098
GB_D07G2106	GB_D11G1728	0.0452199	0.425574	0.106256	1374	337.167	1036.83	45.5	109.5	0.0438836	0.324765
GB_D08G1984	GB_D11G0278	0.0805925	0.540814	0.149021	1716	420.417	1295.58	99	162	0.0764135	0.385332
GB_D08G1984	GB_D12G2431	0.0687674	0.412387	0.166755	1716	422.417	1293.58	85	134	0.0657089	0.317222
GB_D09G0162	GB_D11G0751	0.189595	0.632359	0.299822	1278	311.5	966.5	161.917	133.083	0.167529	0.427234
GB_D10G2708	GB_D13G0167	0.0523043	0.597314	0.0875657	1416	330.667	1085.33	54.8333	136.167	0.0505221	0.411794
GB_D11G0278	GB_D12G2431	0.0823862	0.568561	0.144903	1716	421.5	1294.5	101	168	0.0780224	0.398577
GB_D11G2621	GB_D13G1948	0.106742	0.455604	0.234286	1908	492.5	1415.5	140.833	168.167	0.0994937	0.341455
