# Supplementary material for: Genome-Wide Analysis of AAT Genes and Their Expression Profiling during Fiber Development in Cotton
Source: Plants (Basel). 2021 Nov 15;10(11):2461. doi: 10.3390/plants10112461 (PMC8619630; doi:10.3390/plants10112461)
Supplement: Supplementary file 1 [file plants-10-02461-s001.zip › Supplementary Table S27.xlsx]

## Sheet: GO
Supplementary Table S27 The result of GO analysis in G. hirsutum L.
Name	Input Gene Number	All Gene Number	Q-value
amino acid transmembrane transport	40 (88.89%)	48 (0.11%)	3.6e-128
ion transport	4 (8.89%)	71 (0.16%)	1.8e-08
transmembrane transport	7 (15.56%)	1,259 (2.82%)	5e-05
membrane	42 (93.33%)	2,666 (5.96%)	3.2e-50
cation:chloride symporter activity	4 (8.89%)	4 (0.01%)	0
amino acid transmembrane transporter activity	38 (84.44%)	42 (0.09%)	2.5e-124
