# Supplementary material for: Genome-Wide Analysis of AAT Genes and Their Expression Profiling during Fiber Development in Cotton
Source: Plants (Basel). 2021 Nov 15;10(11):2461. doi: 10.3390/plants10112461 (PMC8619630; doi:10.3390/plants10112461)
Supplement: Supplementary file 1 [file plants-10-02461-s001.zip › Supplementary Table S3.xlsx]

## Sheet: Sheet1
Supplementary Table S3 Identification of AAT genes in G. arboreum L.
Protein identiferc	Geneb	Chromosome locationc
Ga01G1374.1	GaAAT1	Chr01:39632706,39636289
Ga01G1747.1	GaAAT2	Chr01:81422957,81425667
Ga02G0013.1	GaAAT3	Chr02:245724,246998
Ga02G0610.1	GaAAT4	Chr02:20847990,20849459
Ga02G0769.1	GaAAT5	Chr02:44429799,44435601
Ga02G0801.1	GaAAT6	Chr02:50468886,50471273
Ga02G0941.1	GaAAT7	Chr02:63872383,63875862
Ga02G1091.1	GaAAT8	Chr02:85598968,85602378
Ga02G1104.1	GaAAT9	Chr02:85929374,85931445
Ga02G1164.1	GaAAT10	Chr02:87754105,87756367
Ga02G1165.1	GaAAT11	Chr02:87803583,87806082
Ga02G1384.1	GaAAT12	Chr02:93037566,93039380
Ga02G1404.1	GaAAT13	Chr02:93404054,93408070
Ga02G1493.1	GaAAT14	Chr02:94946831,94948294
Ga03G0938.1	GaAAT15	Chr03:20820089,20822103
Ga03G1725.1	GaAAT16	Chr03:114442310,114444108
Ga03G2261.1	GaAAT17	Chr03:130644610,130646367
Ga03G2632.1	GaAAT18	Chr03:134522683,134526772
Ga03G2663.1	GaAAT19	Chr03:134739589,134740932
Ga04G0639.1	GaAAT20	Chr04:12223038,12226160
Ga04G0721.1	GaAAT21	Chr04:15965462,15968077
Ga04G1205.1	GaAAT22	Chr04:74757557,74760085
Ga04G1317.1	GaAAT23	Chr04:79870988,79872803
Ga04G1362.1	GaAAT24	Chr04:82290124,82293495
Ga04G1589.1	GaAAT25	Chr04:89352088,89354156
Ga04G1590.1	GaAAT26	Chr04:89482213,89483736
Ga04G1768.1	GaAAT27	Chr04:92895526,92897357
Ga04G1888.1	GaAAT28	Chr04:95039110,95041797
Ga05G2110.1	GaAAT29	Chr05:19479683,19482893
Ga05G2281.1	GaAAT30	Chr05:21153526,21156486
Ga05G2526.1	GaAAT31	Chr05:24344592,24348620
Ga05G2808.1	GaAAT32	Chr05:28871923,28875041
Ga05G3167.1	GaAAT33	Chr05:38061881,38069038
Ga05G3293.1	GaAAT34	Chr05:42232924,42233657
Ga05G3308.1	GaAAT35	Chr05:43205169,43209178
Ga06G0169.1	GaAAT36	Chr06:1432448,1435954
Ga06G0280.1	GaAAT37	Chr06:2575502,2579102
Ga06G0409.1	GaAAT38	Chr06:4965857,4967904
Ga06G1936.1	GaAAT39	Chr06:121580086,121590848
Ga06G1937.1	GaAAT40	Chr06:121595930,121598000
Ga06G2019.1	GaAAT41	Chr06:123225031,123229615
Ga07G2022.1	GaAAT42	Chr07:79394488,79396982
Ga07G2436.1	GaAAT43	Chr07:93722485,93724337
Ga07G2623.1	GaAAT44	Chr07:96566043,96569291
Ga07G2624.1	GaAAT45	Chr07:96570017,96572480
Ga09G0068.1	GaAAT46	Chr09:1401666,1404745
Ga09G0455.1	GaAAT47	Chr09:15680475,15682594
Ga09G0529.1	GaAAT48	Chr09:24591878,24592479
Ga09G1094.1	GaAAT49	Chr09:63906708,63910856
Ga09G1503.1	GaAAT50	Chr09:71874740,71876821
Ga09G1754.1	GaAAT51	Chr09:75415450,75418345
Ga09G1964.1	GaAAT52	Chr09:77616540,77619584
Ga10G0012.1	GaAAT53	Chr10:188218,191198
Ga10G0174.1	GaAAT54	Chr10:2413442,2418330
Ga10G0566.1	GaAAT55	Chr10:9584911,9589368
Ga10G0978.1	GaAAT56	Chr10:21599803,21600393
Ga10G1061.1	GaAAT57	Chr10:25375604,25375797
Ga10G1062.1	GaAAT58	Chr10:25375903,25376173
Ga10G1449.1	GaAAT59	Chr10:74443016,74450218
Ga11G1519.1	GaAAT60	Chr11:45195203,45195473
Ga11G2320.1	GaAAT61	Chr11:102711752,102713967
Ga11G3351.1	GaAAT62	Chr11:117917134,117919152
Ga11G3707.1	GaAAT63	Chr11:120985581,120988154
Ga12G0449.1	GaAAT64	Chr12:3702635,3705946
Ga12G2521.1	GaAAT65	Chr12:93918817,93920839
Ga13G0186.1	GaAAT66	Chr13:1776430,1778684
Ga13G0498.1	GaAAT67	Chr13:6446162,6448783
Ga13G0586.1	GaAAT68	Chr13:8752938,8755165
Ga13G0812.1	GaAAT69	Chr13:14025939,14027830
Ga13G0888.1	GaAAT70	Chr13:22954835,22956470
Ga13G1625.1	GaAAT71	Chr13:102275762,102279298
Ga13G1627.1	GaAAT72	Chr13:102316133,102318775
Ga14G0080.1	GaAAT73	tig00000254:556224,560004
Ga14G0222.1	GaAAT74	tig00000889:78587,80658
Ga14G0634.1	GaAAT75	tig00007316:125574,136185
Ga14G1477.1	GaAAT76	tig00013782:54475,57907
Ga03G2776.1	GaAAT77	Chr03:135452206,135458092
Ga12G2637.1	GaAAT78	Chr12:97934414,97940455
Ga11G1352.1	GaAAT79	Chr11:30965625,30970790
Ga11G1351.1	GaAAT80	Chr11:30853449,30874352
Ga13G2032.1	GaAAT81	Chr13:113593045,113598442
Ga04G0067.1	GaAAT82	Chr04:628017,630409
Ga03G2775.1	GaAAT83	Chr03:135447573,135449926
Ga08G1649.1	GaAAT84	Chr08:106723954,106727148
Ga14G1684.1	GaAAT85	tig00015679:104350,106128
Ga10G0661.1	GaAAT86	Chr10:12281676,12284329
Ga12G2612.1	GaAAT87	Chr12:97044982,97046739
Ga13G1902.1	GaAAT88	Chr13:110043861,110045585
Ga04G0523.1	GaAAT89	Chr04:8334815,8344832
Ga13G0102.1	GaAAT90	Chr13:1054546,1057745
Ga12G0664.1	GaAAT91	Chr12:6004233,6006890
Ga14G0434.1	GaAAT92	tig00004738:46281,47699
Ga09G0062.1	GaAAT93	Chr09:1251735,1255505
Ga10G2193.1	GaAAT94	Chr10:115883036,115885618
Ga11G3831.1	GaAAT95	Chr11:121991620,121993716
Ga04G0247.1	GaAAT96	Chr04:3118474,3120027
Ga08G0931.1	GaAAT97	Chr08:21708563,21709954
Ga04G0329.1	GaAAT98	Chr04:3936895,3939224
Ga06G1197.1	GaAAT99	Chr06:44521920,44523341
Ga05G0017.1	GaAAT100	Chr05:259054,260106
Ga08G1920.1	GaAAT101	Chr08:114266828,114269711
a Protein identity number of AAT assigned by CottonFGD(http://www.cottonfgd.org/).
b Systematic designation given to Gossypium arboreum L. AAT genes.
c Chromosomal localization of Gossypium arboreum L. AAT genes.
