# Supplementary material for: Genome-Wide Analysis of AAT Genes and Their Expression Profiling during Fiber Development in Cotton
Source: Plants (Basel). 2021 Nov 15;10(11):2461. doi: 10.3390/plants10112461 (PMC8619630; doi:10.3390/plants10112461)
Supplement: Supplementary file 1 [file plants-10-02461-s001.zip › Supplementary Table S4.xlsx]

## Sheet: Sheet1
Supplementary Table S4 Identification of AAT genes in G. raimondii L.
Protein identiferc	Geneb	Chromosome locationc
Gorai.001G206000.1	GrAAT1	Chr01:40262577,40266101
Gorai.001G268600.1	GrAAT2	Chr01:54558324,54561546
Gorai.001G268700.1	GrAAT3	Chr01:54562838,54564629
Gorai.002G056200.1	GrAAT4	Chr02:5384585,5387538
Gorai.002G137400.1	GrAAT5	Chr02:23147335,23151294
Gorai.002G195200.1	GrAAT6	Chr02:52846403,52850636
Gorai.002G196200.1	GrAAT7	Chr02:53139647,53142236
Gorai.002G202500.1	GrAAT8	Chr02:54395734,54398380
Gorai.002G202600.1	GrAAT9	Chr02:54414524,54417360
Gorai.002G223200.1	GrAAT10	Chr02:57841705,57844309
Gorai.002G224700.1	GrAAT11	Chr02:58018294,58020017
Gorai.002G233100.1	GrAAT12	Chr02:59281567,59283506
Gorai.002G262100.1	GrAAT13	Chr02:62269644,62274862
Gorai.003G001600.1	GrAAT14	Chr03:99004,100278
Gorai.003G081400.1	GrAAT15	Chr03:19933031,19936407
Gorai.003G086300.1	GrAAT16	Chr03:22454733,22460603
Gorai.005G098500.1	GrAAT17	Chr05:15107150,15109430
Gorai.005G171700.1	GrAAT18	Chr05:49992121,49993944
Gorai.005G217100.1	GrAAT19	Chr05:60006216,60008922
Gorai.005G253300.1	GrAAT20	Chr05:63101696,63105899
Gorai.005G256200.1	GrAAT21	Chr05:63314370,63316395
Gorai.006G007300.1	GrAAT22	Chr06:1533955,1537208
Gorai.006G016700.1	GrAAT23	Chr06:3759085,3761274
Gorai.006G039200.1	GrAAT24	Chr06:10870949,10876555
Gorai.006G108800.1	GrAAT25	Chr06:35212077,35224174
Gorai.006G109000.1	GrAAT26	Chr06:35237724,35242556
Gorai.006G146500.1	GrAAT27	Chr06:40481297,40483880
Gorai.006G171300.1	GrAAT28	Chr06:43054475,43057355
Gorai.006G181400.1	GrAAT29	Chr06:43902773,43906836
Gorai.007G042100.1	GrAAT30	Chr07:2936789,2939881
Gorai.007G078900.1	GrAAT31	Chr07:5608582,5610893
Gorai.007G178200.1	GrAAT32	Chr07:16575870,16579153
Gorai.008G059300.1	GrAAT33	Chr08:9335114,9337137
Gorai.008G252900.1	GrAAT34	Chr08:53631297,53635090
Gorai.009G207900.1	GrAAT35	Chr09:16112999,16116772
Gorai.009G224500.1	GrAAT36	Chr09:17515204,17519538
Gorai.009G248600.1	GrAAT37	Chr09:20083958,20088737
Gorai.009G278100.1	GrAAT38	Chr09:23378377,23380769
Gorai.009G311500.1	GrAAT39	Chr09:29032810,29041084
Gorai.009G321600.1	GrAAT40	Chr09:31106333,31111113
Gorai.009G453900.1	GrAAT41	Chr09:70512002,70523570
Gorai.010G016000.1	GrAAT42	Chr10:1226936,1230724
Gorai.010G028400.1	GrAAT43	Chr10:2332204,2336457
Gorai.010G029800.1	GrAAT44	Chr10:2473467,2477500
Gorai.010G048200.1	GrAAT45	Chr10:5267046,5269598
Gorai.010G192600.1	GrAAT46	Chr10:54939099,54942041
Gorai.010G192700.1	GrAAT47	Chr10:54944427,54946399
Gorai.010G199600.1	GrAAT48	Chr10:56090502,56095253
Gorai.011G160900.1	GrAAT49	Chr11:29744790,29746970
Gorai.011G238000.1	GrAAT50	Chr11:56037420,56043945
Gorai.011G278700.1	GrAAT51	Chr11:61103247,61107156
Gorai.011G283900.1	GrAAT52	Chr11:61648458,61652435
Gorai.012G025000.1	GrAAT53	Chr12:3126468,3129359
Gorai.012G038000.1	GrAAT54	Chr12:4720511,4724098
Gorai.012G054000.1	GrAAT55	Chr12:7046468,7048248
Gorai.012G054100.1	GrAAT56	Chr12:7121357,7123049
Gorai.012G076100.1	GrAAT57	Chr12:11831516,11835633
Gorai.012G079900.1	GrAAT58	Chr12:12954255,12956811
Gorai.012G089200.1	GrAAT59	Chr12:15242595,15244689
Gorai.012G105000.1	GrAAT60	Chr12:23581760,23584358
Gorai.012G112900.1	GrAAT61	Chr12:25841910,25846512
Gorai.013G018900.1	GrAAT62	Chr13:1300558,1303465
Gorai.013G052100.1	GrAAT63	Chr13:4884056,4886061
Gorai.013G063900.1	GrAAT64	Chr13:7115662,7118473
Gorai.013G080400.1	GrAAT65	Chr13:10938842,10941105
Gorai.013G085800.1	GrAAT66	Chr13:12816889,12818876
Gorai.013G104600.1	GrAAT67	Chr13:20674052,20676119
Gorai.013G109500.1	GrAAT68	Chr13:24503277,24505608
Gorai.013G148600.1	GrAAT69	Chr13:40791261,40795360
Gorai.013G148800.1	GrAAT70	Chr13:40829803,40832630
Gorai.013G025600.1	GrAAT71	Chr13:1919015,1922379
Gorai.002G162700.1	GrAAT72	Chr02:38571178,38573839
Gorai.004G094200.1	GrAAT73	Chr04:14115234,14116635
Gorai.004G165500.1	GrAAT74	Chr04:46073522,46077239
Gorai.004G192000.1	GrAAT75	Chr04:50943104,50946414
Gorai.005G266500.1	GrAAT76	Chr05:63932503,63935791
Gorai.005G266600.1	GrAAT77	Chr05:63937150,63943303
Gorai.006G006700.1	GrAAT78	Chr06:1329726,1333575
Gorai.007G030200.1	GrAAT79	Chr07:2070655,2073264
Gorai.007G255700.1	GrAAT80	Chr07:41468351,41474330
Gorai.007G255800.1	GrAAT81	Chr07:41528548,41533663
Gorai.008G047100.1	GrAAT82	Chr08:6367849,6374612
Gorai.008G051200.1	GrAAT83	Chr08:7176078,7178186
Gorai.008G230700.1	GrAAT84	Chr08:51698606,51701255
Gorai.009G000400.1	GrAAT85	Chr09:117067,119000
Gorai.011G117200.1	GrAAT86	Chr11:15466984,15470516
Gorai.011G229700.1	GrAAT87	Chr11:54317937,54321541
Gorai.012G123900.1	GrAAT88	Chr12:28670594,28681003
Gorai.012G148400.1	GrAAT89	Chr12:32246842,32249687
Gorai.012G156700.1	GrAAT90	Chr12:33042661,33044730
Gorai.012G170500.1	GrAAT91	Chr12:34024461,34026836
Gorai.013G011200.1	GrAAT92	Chr13:767700,771305
Gorai.013G176800.1	GrAAT93	Chr13:46658305,46662431
Gorai.013G195800.1	GrAAT94	Chr13:49927628,49933604
a Protein identity number of AAT assigned by CottonFGD(http://www.cottonfgd.org/).
b Systematic designation given to Gossypium raimondii AAT genes.
c Chromosomal localization of Gossypium hirsutum AAT genes.
