# Supplementary material for: Genome-Wide Analysis of AAT Genes and Their Expression Profiling during Fiber Development in Cotton
Source: Plants (Basel). 2021 Nov 15;10(11):2461. doi: 10.3390/plants10112461 (PMC8619630; doi:10.3390/plants10112461)
Supplement: Supplementary file 1 [file plants-10-02461-s001.zip › Supplementary Table S5.xlsx]

## Sheet: Sheet1
Supplementary Table S5 Identification of AAT genes in A. thaliana
subfamilya	Geneb	Locusc
AAP	AtAAP1	AT1G58360
	AtAAP2	AT5G09220
	AtAAP3	AT1G77380
	AtAAP4	AT5G63850
	AtAAP5	AT1G44100
	AtAAP6	AT5G49630
	AtAAP7	AT5G23810
	AtAAP8	AT1G10010
LHT	AtLHT1	AT5G40780
	AtLHT2	AT1G24400
	AtLHT3	AT1G61270
	AtLHT4	AT1G47670
	AtLHT5	AT1G67640
	AtLHT6	AT3G01760
	AtLHT7	AT4G35180
	AtLHT8	AT1G71680
	AtLHT9	AT1G25530
	AtLHT10	AT1G48640
GAT	AtGAT1	AT1G08230
	AtGATL1	AT5G41800
ProT	AtProT1	AT2G39890
	AtProT2	AT3G55740
	AtProT3	AT2G36590
AUX	AtAUX1	AT2G38120
	AtLAX1	AT5G01240
	AtLAX2	AT2G21050
	AtLAX3	AT1G77690
ANT	AtANT1	AT3G11900
	AtANT2	AT5G65990
	AtANT3	AT4G38250
	AtANT4	AT2G42005
ATLa	AtT1	AT2G40420
	AtT2	AT3G56200
	AtT3	AT3G30390
	AtT4	AT5G38820
	AtT5	AT1G80510
ATLb	AtVAAT1	AT3G28960
	AtVAAT2	AT5G15240
	AtVAAT3	AT2G41190
	AtVAAT4	AT2G39130
	AtVAAT5	AT3G54830
	AtVAAT6	AT3G09330
	AtVAAT7	AT3G09340
	AtVAAT8	AT5G02170
	AtVAAT9	AT5G02180
	AtVAAT10	AT5G16740
CAT	AtCAT1	AT4G21120
	AtCAT2	AT1G58030
	AtCAT3	AT5G36940
	AtCAT4	AT3G03720
	AtCAT5	AT2G34960
	AtCAT6	AT5G04770
	AtCAT7	AT3G10600
	AtCAT8	AT1G17120
	AtCAT9	AT1G05940
ACT	AtBAT1	AT2G01170
PHS	AtLAT1	AT5G05630
	AtLAT2	AT1G31820
	AtLAT3	AT1G31830
	AtLAT4	AT3G19553
	AtLAT5	AT3G13620
TTP	AtTTP1	AT2G33260
	AtTTP2	AT5G19500
a AAP: amino acid permease; LHT: lysine and histidine transporter; GAT:γ-aminobutyric acid transporter; ProT: proline transporter; AUX: auxin transporter; ATLa: amino acid transporter-like; ANT: aromatic and neutral amino acid transporter.
and neutral amino acid transporter; ATLb: Vesicular aminergic-associated transporter; TTP: Tyrosine-specific transporter; PHS: polyamines H+ co-transporters; ACT: amino acid/choline transporter; CAT: cationic amino acid transporter.
b Systematic designation given to Arabidopsis thaliana AAT genes.
c Gene full length of AtAATs obtained from TAIR.
