# Supplementary material for: Genome-Wide Analysis of AAT Genes and Their Expression Profiling during Fiber Development in Cotton
Source: Plants (Basel). 2021 Nov 15;10(11):2461. doi: 10.3390/plants10112461 (PMC8619630; doi:10.3390/plants10112461)
Supplement: Supplementary file 1 [file plants-10-02461-s001.zip › Supplementary Table S6.xlsx]

## Sheet: Sheet1
Supplementary Table S6 The AAT gene numbers distributed on each chromosome in Gossypiums
Species	G.hirsutum L.		G. barbadense L.		G.arboreum L.	G.raimondii L.
Chrom_ID	GhAt	GhDt	GbAt	GbDt	Ga	Gr
Chr_01	10	9	9	9	2	3
Chr_02	6	8	7	7	12	11
Chr_03	6	5	6	6	7	3
Chr_04	7	13	7	13	13	3
Chr_05	13	8	14	8	8	7
Chr_06	8	8	7	8	7	9
Chr_07	4	4	3	3	4	6
Chr_08	2	3	4	3	3	5
Chr_09	9	9	9	9	8	8
Chr_10	7	6	6	6	9	7
Chr_11	6	5	6	6	7	6
Chr_12	5	7	5	5	5	13
Chr_13	11	11	13	11	10	13
