# Supplementary material for: Genome-Wide Analysis of AAT Genes and Their Expression Profiling during Fiber Development in Cotton
Source: Plants (Basel). 2021 Nov 15;10(11):2461. doi: 10.3390/plants10112461 (PMC8619630; doi:10.3390/plants10112461)
Supplement: Supplementary file 1 [file plants-10-02461-s001.zip › Supplementary Table S7.xlsx]

## Sheet: Sheet1
Supplementary Table S7 The segmental duplication gene pairs in G. hirsutum L.
Protein identifer	Gene	Protein identifer	Gene
Ghir_A01G015870.1	GhAUX1	Ghir_A03G022190.1	GhAUX3
Ghir_A01G016500.1	GhLHT2	Ghir_A03G022480.1	GhLHT4
Ghir_A01G022010.1	GhAUX2	Ghir_A04G009740.1	GhAUX4
Ghir_A01G011250.1	GhAAP1	Ghir_A05G021940.1	GhAAP6
Ghir_A01G018350.1	GhAAP3	Ghir_A05G024270.1	GhAAP7
Ghir_A01G011250.1	GhAAP1	Ghir_A06G002710.1	GhAAP10
Ghir_A01G019270.1	GhANT1	Ghir_A09G014060.1	GhANT4
Ghir_A01G019270.1	GhANT1	Ghir_D01G020750.1	GhANT6
Ghir_A01G022010.1	GhAUX2	Ghir_D01G023540.1	GhAUX10
Ghir_A01G015870.1	GhAUX1	Ghir_D01G017380.1	GhAUX9
Ghir_A01G015990.1	GhAAP2	Ghir_D01G017500.1	GhAAP16
Ghir_A01G016490.1	GhLHT1	Ghir_D01G018020.1	GhLHT13
Ghir_A01G011250.1	GhAAP1	Ghir_D01G012320.1	GhAAP15
Ghir_A01G018350.1	GhAAP3	Ghir_D01G019760.1	GhAAP17
Ghir_A01G015870.1	GhAUX1	Ghir_D02G023650.1	GhAUX11
Ghir_A01G016490.1	GhLHT1	Ghir_D02G023930.1	GhLHT16
Ghir_A01G011250.1	GhAAP1	Ghir_D05G021870.1	GhAAP20
Ghir_A01G011250.1	GhAAP1	Ghir_D05G026880.1	GhAAP22
Ghir_A01G011250.1	GhAAP1	Ghir_D06G002580.1	GhAAP24
Ghir_A01G019270.1	GhANT1	Ghir_D09G013520.1	GhANT9
Ghir_A01G022010.1	GhAUX2	Ghir_D09G016730.1	GhAUX15
Ghir_A02G011880.1	GhAAP4	Ghir_A05G024270.1	GhAAP7
Ghir_A02G008580.1	GhATLa2	Ghir_A06G002570.1	GhATLa4
Ghir_A02G010940.1	GhGAT1	Ghir_A12G024790.1	GhGAT5
Ghir_A02G008580.1	GhATLa2	Ghir_D02G008890.1	GhATLa13
Ghir_A02G019440.1	GhANT2	Ghir_D03G000130.1	GhANT8
Ghir_A02G010940.1	GhGAT1	Ghir_D03G008980.1	GhGAT6
Ghir_A02G011880.1	GhAAP4	Ghir_D03G006850.1	GhAAP18
Ghir_A02G013680.1	GhATLa3	Ghir_D03G007070.1	GhATLa14
Ghir_A02G011880.1	GhAAP4	Ghir_D05G024120.1	GhAAP21
Ghir_A02G008580.1	GhATLa2	Ghir_D06G002430.1	GhATLa16
Ghir_A02G010940.1	GhGAT1	Ghir_D12G024770.1	GhGAT10
Ghir_A03G023430.1	GhCAT1	Ghir_A04G014650.1	GhCAT2
Ghir_A03G023440.1	GhLAT1	Ghir_A12G004640.1	GhLAT7
Ghir_A03G018820.1	GhANT3	Ghir_A13G006530.1	GhANT5
Ghir_A03G022190.1	GhAUX3	Ghir_D01G017380.1	GhAUX9
Ghir_A03G022480.1	GhLHT4	Ghir_D01G018020.1	GhLHT13
Ghir_A03G014380.1	GhLHT3	Ghir_D02G015770.1	GhLHT15
Ghir_A03G018820.1	GhANT3	Ghir_D02G020190.1	GhANT7
Ghir_A03G022190.1	GhAUX3	Ghir_D02G023650.1	GhAUX11
Ghir_A03G022480.1	GhLHT4	Ghir_D02G023930.1	GhLHT16
Ghir_A03G023430.1	GhCAT1	Ghir_D02G024830.1	GhCAT14
Ghir_A03G023440.1	GhLAT1	Ghir_D02G024840.1	GhLAT8
Ghir_A03G023430.1	GhCAT1	Ghir_D04G019330.1	GhCAT16
Ghir_A03G023440.1	GhLAT1	Ghir_D12G004570.1	GhLAT15
Ghir_A03G018820.1	GhANT3	Ghir_D13G005760.1	GhANT10
Ghir_A04G009740.1	GhAUX4	Ghir_A09G017300.1	GhAUX6
Ghir_A04G009080.1	GhATLb2	Ghir_A09G016310.1	GhATLb8
Ghir_A04G009740.1	GhAUX4	Ghir_A10G023750.1	GhAUX7
Ghir_A04G000290.1	GhAAP5	Ghir_A13G013440.1	GhAAP13
Ghir_A04G009740.1	GhAUX4	Ghir_D01G023540.1	GhAUX10
Ghir_A04G014650.1	GhCAT2	Ghir_D02G024830.1	GhCAT14
Ghir_A04G009080.1	GhATLb2	Ghir_D04G013220.1	GhATLb16
Ghir_A04G009740.1	GhAUX4	Ghir_D04G013960.1	GhAUX13
Ghir_A04G012930.1	GhLAT2	Ghir_D04G017270.1	GhLAT9
Ghir_A04G013700.1	GhLAT3	Ghir_D04G018110.1	GhLAT10
Ghir_A04G014650.1	GhCAT2	Ghir_D04G019330.1	GhCAT16
Ghir_A04G009740.1	GhAUX4	Ghir_D09G016730.1	GhAUX15
Ghir_A04G009080.1	GhATLb2	Ghir_D09G015790.1	GhATLb19
Ghir_A04G000290.1	GhAAP5	Ghir_D13G014150.1	GhAAP28
Ghir_A05G020380.1	GhLHT5	Ghir_A06G001430.1	GhLHT6
Ghir_A05G021940.1	GhAAP6	Ghir_A06G002710.1	GhAAP10
Ghir_A05G037910.1	GhATLb6	Ghir_A09G001640.1	GhATLb7
Ghir_A05G030040.1	GhATLb3	Ghir_A10G020820.1	GhATLb10
Ghir_A05G031160.1	GhProT1	Ghir_A10G023320.1	GhProT3
Ghir_A05G034110.1	GhAUX5	Ghir_A10G023750.1	GhAUX7
Ghir_A05G037910.1	GhATLb6	Ghir_A11G007590.1	GhATLb11
Ghir_A05G021940.1	GhAAP6	Ghir_D01G012320.1	GhAAP15
Ghir_A05G024270.1	GhAAP7	Ghir_D01G019760.1	GhAAP17
Ghir_A05G034110.1	GhAUX5	Ghir_D04G007210.1	GhAUX12
Ghir_A05G037890.1	GhATLb4	Ghir_D04G005150.1	GhATLb14
Ghir_A05G039420.1	GhAAP9	Ghir_D04G003650.1	GhAAP19
Ghir_A05G020380.1	GhLHT5	Ghir_D05G020340.1	GhLHT18
Ghir_A05G021940.1	GhAAP6	Ghir_D05G021870.1	GhAAP20
Ghir_A05G024270.1	GhAAP7	Ghir_D05G024120.1	GhAAP21
Ghir_A05G026860.1	GhAAP8	Ghir_D05G026880.1	GhAAP22
Ghir_A05G030040.1	GhATLb3	Ghir_D05G030100.1	GhATLb17
Ghir_A05G031160.1	GhProT1	Ghir_D05G031040.1	GhProT4
Ghir_A05G000060.1	GhLAT4	Ghir_D05G000210.1	GhLAT11
Ghir_A05G026860.1	GhAAP8	Ghir_D05G021870.1	GhAAP20
Ghir_A05G020380.1	GhLHT5	Ghir_D06G001290.1	GhLHT19
Ghir_A05G031160.1	GhProT1	Ghir_D06G018660.1	GhProT5
Ghir_A05G037910.1	GhATLb6	Ghir_D09G001520.1	GhATLb18
Ghir_A05G030040.1	GhATLb3	Ghir_D10G022620.1	GhATLb21
Ghir_A05G034110.1	GhAUX5	Ghir_D10G026220.1	GhAUX16
Ghir_A05G031160.1	GhProT1	Ghir_D10G025880.1	GhProT6
Ghir_A05G034110.1	GhAUX5	Ghir_D13G001820.1	GhAUX17
Ghir_A06G017740.1	GhProT2	Ghir_A10G023320.1	GhProT3
Ghir_A06G002710.1	GhAAP10	Ghir_D01G012320.1	GhAAP15
Ghir_A06G002570.1	GhATLa4	Ghir_D02G008890.1	GhATLa13
Ghir_A06G001430.1	GhLHT6	Ghir_D05G020340.1	GhLHT18
Ghir_A06G002710.1	GhAAP10	Ghir_D05G021870.1	GhAAP20
Ghir_A06G017740.1	GhProT2	Ghir_D05G031040.1	GhProT4
Ghir_A06G001430.1	GhLHT6	Ghir_D06G001290.1	GhLHT19
Ghir_A06G002570.1	GhATLa4	Ghir_D06G002430.1	GhATLa16
Ghir_A06G002710.1	GhAAP10	Ghir_D06G002580.1	GhAAP24
Ghir_A06G017130.1	GhATLa5	Ghir_D06G018060.1	GhATLa17
Ghir_A06G017740.1	GhProT2	Ghir_D06G018660.1	GhProT5
Ghir_A06G011040.1	GhLAT5	Ghir_D06G012060.1	GhLAT12
Ghir_A06G017740.1	GhProT2	Ghir_D10G025880.1	GhProT6
Ghir_A07G024360.1	GhLHT8	Ghir_A09G003730.1	GhLHT10
Ghir_A07G024360.1	GhLHT8	Ghir_D04G008430.1	GhLHT17
Ghir_A07G024360.1	GhLHT8	Ghir_D07G024410.1	GhLHT20
Ghir_A07G024370.1	GhLHT9	Ghir_D07G024420.1	GhLHT21
Ghir_A07G018950.1	GhATLa7	Ghir_D07G019390.1	GhATLa19
Ghir_A07G024360.1	GhLHT8	Ghir_D09G003660.1	GhLHT22
Ghir_A07G018950.1	GhATLa7	Ghir_D11G017040.1	GhATLa20
Ghir_A08G017140.1	GhCAT4	Ghir_A12G022590.1	GhCAT10
Ghir_A08G017140.1	GhCAT4	Ghir_D08G017980.1	GhCAT18
Ghir_A08G017140.1	GhCAT4	Ghir_D11G002920.1	GhCAT20
Ghir_A08G017140.1	GhCAT4	Ghir_D12G022560.1	GhCAT25
Ghir_A09G001640.1	GhATLb7	Ghir_A11G007590.1	GhATLb11
Ghir_A09G014060.1	GhANT4	Ghir_D01G020750.1	GhANT6
Ghir_A09G017300.1	GhAUX6	Ghir_D01G023540.1	GhAUX10
Ghir_A09G001640.1	GhATLb7	Ghir_D04G005160.1	GhATLb15
Ghir_A09G017300.1	GhAUX6	Ghir_D04G013960.1	GhAUX13
Ghir_A09G016310.1	GhATLb8	Ghir_D04G013220.1	GhATLb16
Ghir_A09G003730.1	GhLHT10	Ghir_D04G008430.1	GhLHT17
Ghir_A09G003730.1	GhLHT10	Ghir_D07G024410.1	GhLHT20
Ghir_A09G016310.1	GhATLb8	Ghir_D09G015790.1	GhATLb19
Ghir_A09G017300.1	GhAUX6	Ghir_D09G016730.1	GhAUX15
Ghir_A09G010080.1	GhGAT4	Ghir_D09G009810.1	GhGAT9
Ghir_A09G014060.1	GhANT4	Ghir_D09G013520.1	GhANT9
Ghir_A09G000600.1	GhBAT2	Ghir_D09G000550.1	GhBAT4
Ghir_A09G000660.1	GhAAP11	Ghir_D09G000610.1	GhAAP25
Ghir_A09G001640.1	GhATLb7	Ghir_D09G001520.1	GhATLb18
Ghir_A09G003730.1	GhLHT10	Ghir_D09G003660.1	GhLHT22
Ghir_A10G023750.1	GhAUX7	Ghir_A13G001500.1	GhAUX8
Ghir_A10G023750.1	GhAUX7	Ghir_D04G007210.1	GhAUX12
Ghir_A10G023750.1	GhAUX7	Ghir_D04G013960.1	GhAUX13
Ghir_A10G020820.1	GhATLb10	Ghir_D05G030100.1	GhATLb17
Ghir_A10G023320.1	GhProT3	Ghir_D05G031040.1	GhProT4
Ghir_A10G020820.1	GhATLb10	Ghir_D10G022620.1	GhATLb21
Ghir_A10G023320.1	GhProT3	Ghir_D10G025880.1	GhProT6
Ghir_A10G023750.1	GhAUX7	Ghir_D10G026220.1	GhAUX16
Ghir_A10G012420.1	GhATLb9	Ghir_D10G015330.1	GhATLb20
Ghir_A10G023750.1	GhAUX7	Ghir_D13G001820.1	GhAUX17
Ghir_A11G002910.1	GhCAT6	Ghir_A12G022590.1	GhCAT10
Ghir_A11G025010.1	GhCAT7	Ghir_A13G017210.1	GhCAT12
Ghir_A11G007590.1	GhATLb11	Ghir_D04G005150.1	GhATLb14
Ghir_A11G002910.1	GhCAT6	Ghir_D08G017980.1	GhCAT18
Ghir_A11G007590.1	GhATLb11	Ghir_D09G001520.1	GhATLb18
Ghir_A11G002910.1	GhCAT6	Ghir_D11G002920.1	GhCAT20
Ghir_A11G004110.1	GhLHT11	Ghir_D11G004050.1	GhLHT23
Ghir_A11G025010.1	GhCAT7	Ghir_D11G025160.1	GhCAT21
Ghir_A11G002910.1	GhCAT6	Ghir_D12G022560.1	GhCAT25
Ghir_A11G025010.1	GhCAT7	Ghir_D13G017880.1	GhCAT28
Ghir_A12G004640.1	GhLAT7	Ghir_D02G024840.1	GhLAT8
Ghir_A12G024790.1	GhGAT5	Ghir_D03G008980.1	GhGAT6
Ghir_A12G022590.1	GhCAT10	Ghir_D08G017980.1	GhCAT18
Ghir_A12G022590.1	GhCAT10	Ghir_D11G002920.1	GhCAT20
Ghir_A12G022590.1	GhCAT10	Ghir_D12G022560.1	GhCAT25
Ghir_A12G024790.1	GhGAT5	Ghir_D12G024770.1	GhGAT10
Ghir_A12G004640.1	GhLAT7	Ghir_D12G004570.1	GhLAT15
Ghir_A12G005030.1	GhCAT9	Ghir_D12G005000.1	GhCAT24
Ghir_A13G006530.1	GhANT5	Ghir_D02G020190.1	GhANT7
Ghir_A13G001500.1	GhAUX8	Ghir_D04G007210.1	GhAUX12
Ghir_A13G001500.1	GhAUX8	Ghir_D10G026220.1	GhAUX16
Ghir_A13G017210.1	GhCAT12	Ghir_D11G025160.1	GhCAT21
Ghir_A13G013440.1	GhAAP13	Ghir_D13G014150.1	GhAAP28
Ghir_A13G015950.1	GhCAT11	Ghir_D13G016660.1	GhCAT27
Ghir_A13G017210.1	GhCAT12	Ghir_D13G017880.1	GhCAT28
Ghir_A13G001500.1	GhAUX8	Ghir_D13G001820.1	GhAUX17
Ghir_A13G002180.1	GhTTP1	Ghir_D13G002450.1	GhTTP2
Ghir_A13G004650.1	GhAAP12	Ghir_D13G004760.1	GhAAP27
Ghir_A13G006530.1	GhANT5	Ghir_D13G005760.1	GhANT10
Ghir_D01G017380.1	GhAUX9	Ghir_D02G023650.1	GhAUX11
Ghir_D01G018020.1	GhLHT13	Ghir_D02G023930.1	GhLHT16
Ghir_D01G023540.1	GhAUX10	Ghir_D04G013960.1	GhAUX13
Ghir_D01G012320.1	GhAAP15	Ghir_D05G021870.1	GhAAP20
Ghir_D01G019760.1	GhAAP17	Ghir_D05G024120.1	GhAAP21
Ghir_D01G012320.1	GhAAP15	Ghir_D06G002580.1	GhAAP24
Ghir_D01G020750.1	GhANT6	Ghir_D09G013520.1	GhANT9
Ghir_D01G023540.1	GhAUX10	Ghir_D09G016730.1	GhAUX15
Ghir_D02G024830.1	GhCAT14	Ghir_D04G019330.1	GhCAT16
Ghir_D02G008890.1	GhATLa13	Ghir_D06G002430.1	GhATLa16
Ghir_D02G024840.1	GhLAT8	Ghir_D12G004570.1	GhLAT15
Ghir_D02G020190.1	GhANT7	Ghir_D13G005760.1	GhANT10
Ghir_D03G006850.1	GhAAP18	Ghir_D05G024120.1	GhAAP21
Ghir_D03G008980.1	GhGAT6	Ghir_D12G024770.1	GhGAT10
Ghir_D04G007550.1	GhATLa15	Ghir_D06G018060.1	GhATLa17
Ghir_D04G008430.1	GhLHT17	Ghir_D07G024410.1	GhLHT20
Ghir_D04G005160.1	GhATLb15	Ghir_D09G001520.1	GhATLb18
Ghir_D04G013960.1	GhAUX13	Ghir_D09G016730.1	GhAUX15
Ghir_D04G013220.1	GhATLb16	Ghir_D09G015790.1	GhATLb19
Ghir_D04G008430.1	GhLHT17	Ghir_D09G003660.1	GhLHT22
Ghir_D04G007210.1	GhAUX12	Ghir_D10G026220.1	GhAUX16
Ghir_D04G007210.1	GhAUX12	Ghir_D13G001820.1	GhAUX17
Ghir_D05G021870.1	GhAAP20	Ghir_D05G026880.1	GhAAP22
Ghir_D05G020340.1	GhLHT18	Ghir_D06G001290.1	GhLHT19
Ghir_D05G021870.1	GhAAP20	Ghir_D06G002580.1	GhAAP24
Ghir_D05G031040.1	GhProT4	Ghir_D06G018660.1	GhProT5
Ghir_D05G030100.1	GhATLb17	Ghir_D10G022620.1	GhATLb21
Ghir_D05G031040.1	GhProT4	Ghir_D10G025880.1	GhProT6
Ghir_D06G018660.1	GhProT5	Ghir_D10G025880.1	GhProT6
Ghir_D07G024410.1	GhLHT20	Ghir_D09G003660.1	GhLHT22
Ghir_D07G019390.1	GhATLa19	Ghir_D11G017040.1	GhATLa20
Ghir_D08G017980.1	GhCAT18	Ghir_D11G002920.1	GhCAT20
Ghir_D08G017980.1	GhCAT18	Ghir_D12G022560.1	GhCAT25
Ghir_D10G026220.1	GhAUX16	Ghir_D13G001820.1	GhAUX17
Ghir_D11G002920.1	GhCAT20	Ghir_D12G022560.1	GhCAT25
Ghir_D11G025160.1	GhCAT21	Ghir_D13G017880.1	GhCAT28
