# Supplementary material for: Genome-Wide Analysis of AAT Genes and Their Expression Profiling during Fiber Development in Cotton
Source: Plants (Basel). 2021 Nov 15;10(11):2461. doi: 10.3390/plants10112461 (PMC8619630; doi:10.3390/plants10112461)
Supplement: Supplementary file 1 [file plants-10-02461-s001.zip › Supplementary Table S8.xlsx]

## Sheet: Sheet1
Supplementary Table S8 The tandem repeats gene pairs in G. hirsutum L.
Protein identifer	Gene	Protein identifer	Gene
Ghir_A01G016490.1	GhLHT1	Ghir_A01G016500.1	GhLHT2
Ghir_A05G037890.1	GhATLb4	Ghir_A05G037900.1	GhATLb5
Ghir_A05G037900.1	GhATLb5	Ghir_A05G037910.1	GhATLb6
Ghir_A06G017130.1	GhATLa5	Ghir_A06G017140.1	GhATLa6
Ghir_A11G025010.1	GhCAT7	Ghir_A11G025020.1	GhCAT8
Ghir_D04G005150.1	GhATLb14	Ghir_D04G005160.1	GhATLb15
Ghir_D06G018060.1	GhATLa17	Ghir_D06G018070.1	GhATLa18
Ghir_D11G025160.1	GhCAT21	Ghir_D11G025170.1	GhCAT22
Ghir_D12G005810.1	GhATLa21	Ghir_D12G005820.1	GhATLa22
