# Supplementary material for: Genome-Wide Analysis of AAT Genes and Their Expression Profiling during Fiber Development in Cotton
Source: Plants (Basel). 2021 Nov 15;10(11):2461. doi: 10.3390/plants10112461 (PMC8619630; doi:10.3390/plants10112461)
Supplement: Supplementary file 1 [file plants-10-02461-s001.zip › Supplementary Table S9.xlsx]

## Sheet: Sheet1
Supplementary Table S9 The segmental duplication gene pairs in G. barbadense L.
Protein identifer	Gene	Protein identifer	Gene
GB_A01G1889	GbAAT3	GB_A03G2367	GbAAT19
GB_A01G1953	GbAAT5	GB_A03G2395	GbAAT20
GB_A01G2553	GbAAT9	GB_A04G1134	GbAAT25
GB_A01G1262	GbAAT1	GB_A05G2180	GbAAT32
GB_A01G2165	GbAAT6	GB_A05G2410	GbAAT33
GB_A01G1262	GbAAT1	GB_A06G0287	GbAAT46
GB_A01G2267	GbAAT8	GB_A09G1598	GbAAT64
GB_A01G2553	GbAAT9	GB_A09G1922	GbAAT66
GB_A01G1262	GbAAT1	GB_D01G1356	GbAAT97
GB_A01G2267	GbAAT8	GB_D01G2351	GbAAT104
GB_A01G2553	GbAAT9	GB_D01G2616	GbAAT105
GB_A01G1889	GbAAT3	GB_D01G1986	GbAAT99
GB_A01G1902	GbAAT4	GB_D01G1997	GbAAT100
GB_A01G1953	GbAAT5	GB_D01G2048	GbAAT101
GB_A01G2165	GbAAT6	GB_D01G2246	GbAAT103
GB_A01G1889	GbAAT3	GB_D02G2505	GbAAT109
GB_A01G1953	GbAAT5	GB_D02G2535	GbAAT110
GB_A01G2553	GbAAT9	GB_D04G1514	GbAAT127
GB_A01G1262	GbAAT1	GB_D05G2200	GbAAT134
GB_A01G2165	GbAAT6	GB_D05G2415	GbAAT135
GB_A01G2267	GbAAT8	GB_D09G1441	GbAAT159
GB_A02G1260	GbAAT13	GB_A05G2410	GbAAT33
GB_A02G0867	GbAAT10	GB_A06G0271	GbAAT45
GB_A02G1148	GbAAT11	GB_A12G2638	GbAAT83
GB_A02G0867	GbAAT10	GB_D02G0939	GbAAT106
GB_A02G1477	GbAAT15	GB_D03G0691	GbAAT114
GB_A02G2073	GbAAT16	GB_D03G0010	GbAAT113
GB_A02G1148	GbAAT11	GB_D03G0940	GbAAT117
GB_A02G1303	GbAAT14	GB_D03G0859	GbAAT116
GB_A02G1260	GbAAT13	GB_D03G0719	GbAAT115
GB_A02G1259	GbAAT12	GB_D05G2415	GbAAT135
GB_A02G0867	GbAAT10	GB_D06G0265	GbAAT141
GB_A02G1148	GbAAT11	GB_D12G2644	GbAAT179
GB_A03G2511	GbAAT22	GB_A12G0461	GbAAT79
GB_A03G2022	GbAAT18	GB_A13G0715	GbAAT90
GB_A03G2367	GbAAT19	GB_D01G1986	GbAAT99
GB_A03G2395	GbAAT20	GB_D01G2048	GbAAT101
GB_A03G1564	GbAAT17	GB_D02G1724	GbAAT107
GB_A03G2022	GbAAT18	GB_D02G2180	GbAAT108
GB_A03G2367	GbAAT19	GB_D02G2505	GbAAT109
GB_A03G2395	GbAAT20	GB_D02G2535	GbAAT110
GB_A03G2510	GbAAT21	GB_D02G2642	GbAAT111
GB_A03G2511	GbAAT22	GB_D02G2643	GbAAT112
GB_A03G2511	GbAAT22	GB_D12G0458	GbAAT176
GB_A03G2022	GbAAT18	GB_D13G0582	GbAAT184
GB_A04G1134	GbAAT25	GB_A09G1922	GbAAT66
GB_A04G1062	GbAAT24	GB_A09G1834	GbAAT65
GB_A04G0018	GbAAT23	GB_A13G1630	GbAAT92
GB_A04G1134	GbAAT25	GB_D01G2616	GbAAT105
GB_A04G1062	GbAAT24	GB_D04G1433	GbAAT126
GB_A04G1134	GbAAT25	GB_D04G1514	GbAAT127
GB_A04G1247	GbAAT26	GB_D04G1625	GbAAT128
GB_A04G1470	GbAAT27	GB_D04G1861	GbAAT129
GB_A04G1558	GbAAT28	GB_D04G1940	GbAAT130
GB_A04G1678	GbAAT29	GB_D04G2072	GbAAT131
GB_A04G0018	GbAAT23	GB_D05G4066	GbAAT139
GB_A04G1134	GbAAT25	GB_D09G1767	GbAAT161
GB_A04G1062	GbAAT24	GB_D09G1674	GbAAT160
GB_A04G0018	GbAAT23	GB_D13G1556	GbAAT187
GB_A05G2021	GbAAT31	GB_A06G0151	GbAAT44
GB_A05G2180	GbAAT32	GB_A06G0287	GbAAT46
GB_A05G3547	GbAAT38	GB_A06G1878	GbAAT48
GB_A05G3649	GbAAT39	GB_A07G2642	GbAAT53
GB_A05G3959	GbAAT41	GB_A09G0206	GbAAT60
GB_A05G3649	GbAAT39	GB_A09G0509	GbAAT61
GB_A05G3023	GbAAT35	GB_A10G2407	GbAAT70
GB_A05G3506	GbAAT37	GB_A10G2746	GbAAT72
GB_A05G3134	GbAAT36	GB_A10G2698	GbAAT71
GB_A05G2180	GbAAT32	GB_D01G1356	GbAAT97
GB_A05G2410	GbAAT33	GB_D01G2246	GbAAT103
GB_A05G2410	GbAAT33	GB_D03G0719	GbAAT115
GB_A05G3506	GbAAT37	GB_D04G0724	GbAAT123
GB_A05G3547	GbAAT38	GB_D04G0759	GbAAT124
GB_A05G3649	GbAAT39	GB_D04G0855	GbAAT125
GB_A05G3958	GbAAT40	GB_D04G0502	GbAAT121
GB_A05G4113	GbAAT42	GB_D04G0358	GbAAT120
GB_A05G4228	GbAAT43	GB_D04G0230	GbAAT119
GB_A05G0007	GbAAT30	GB_D05G0005	GbAAT132
GB_A05G2021	GbAAT31	GB_D05G2045	GbAAT133
GB_A05G2180	GbAAT32	GB_D05G2200	GbAAT134
GB_A05G2410	GbAAT33	GB_D05G2415	GbAAT135
GB_A05G2691	GbAAT34	GB_D05G2690	GbAAT136
GB_A05G3023	GbAAT35	GB_D05G3003	GbAAT137
GB_A05G3134	GbAAT36	GB_D05G3106	GbAAT138
GB_A05G2691	GbAAT34	GB_D05G2200	GbAAT134
GB_A05G2021	GbAAT31	GB_D06G0151	GbAAT140
GB_A05G2180	GbAAT32	GB_D06G0280	GbAAT142
GB_A05G3547	GbAAT38	GB_D06G1948	GbAAT145
GB_A05G3649	GbAAT39	GB_D07G2619	GbAAT150
GB_A05G3959	GbAAT41	GB_D09G0162	GbAAT156
GB_A05G3649	GbAAT39	GB_D09G0395	GbAAT157
GB_A05G3023	GbAAT35	GB_D10G2364	GbAAT166
GB_A05G3506	GbAAT37	GB_D10G2708	GbAAT168
GB_A05G3134	GbAAT36	GB_D10G2662	GbAAT167
GB_A05G3958	GbAAT40	GB_D11G0751	GbAAT171
GB_A05G3959	GbAAT41	GB_D13G0794	GbAAT186
GB_A05G3506	GbAAT37	GB_D13G0167	GbAAT181
GB_A06G0287	GbAAT46	GB_D01G1356	GbAAT97
GB_A06G0271	GbAAT45	GB_D02G0939	GbAAT106
GB_A06G1878	GbAAT48	GB_D04G0759	GbAAT124
GB_A06G0151	GbAAT44	GB_D05G2045	GbAAT133
GB_A06G0287	GbAAT46	GB_D05G2200	GbAAT134
GB_A06G0151	GbAAT44	GB_D06G0151	GbAAT140
GB_A06G0271	GbAAT45	GB_D06G0265	GbAAT141
GB_A06G0287	GbAAT46	GB_D06G0280	GbAAT142
GB_A06G0468	GbAAT47	GB_D06G0465	GbAAT143
GB_A06G1878	GbAAT48	GB_D06G1948	GbAAT145
GB_A06G1941	GbAAT50	GB_D06G2008	GbAAT147
GB_A06G1941	GbAAT50	GB_D10G2662	GbAAT167
GB_A07G2642	GbAAT53	GB_A09G0509	GbAAT61
GB_A07G2034	GbAAT51	GB_A11G1678	GbAAT75
GB_A07G2642	GbAAT53	GB_D04G0855	GbAAT125
GB_A07G2460	GbAAT52	GB_D07G2432	GbAAT149
GB_A07G2642	GbAAT53	GB_D07G2619	GbAAT150
GB_A07G2034	GbAAT51	GB_D07G2106	GbAAT148
GB_A07G2642	GbAAT53	GB_D09G0395	GbAAT157
GB_A07G2034	GbAAT51	GB_D11G1728	GbAAT172
GB_A08G1995	GbAAT57	GB_A11G0277	GbAAT73
GB_A08G1995	GbAAT57	GB_A12G2426	GbAAT82
GB_A08G1736	GbAAT56	GB_D08G1731	GbAAT152
GB_A08G1995	GbAAT57	GB_D08G1984	GbAAT153
GB_A08G0899	GbAAT55	GB_D08G0890	GbAAT151
GB_A08G1995	GbAAT57	GB_D11G0278	GbAAT169
GB_A08G1995	GbAAT57	GB_D12G2431	GbAAT178
GB_A09G1598	GbAAT64	GB_D01G2351	GbAAT104
GB_A09G1922	GbAAT66	GB_D01G2616	GbAAT105
GB_A09G0206	GbAAT60	GB_D04G0502	GbAAT121
GB_A09G1922	GbAAT66	GB_D04G1514	GbAAT127
GB_A09G1834	GbAAT65	GB_D04G1433	GbAAT126
GB_A09G0509	GbAAT61	GB_D04G0855	GbAAT125
GB_A09G0509	GbAAT61	GB_D07G2619	GbAAT150
GB_A09G1834	GbAAT65	GB_D09G1674	GbAAT160
GB_A09G1922	GbAAT66	GB_D09G1767	GbAAT161
GB_A09G1222	GbAAT63	GB_D09G1063	GbAAT158
GB_A09G1598	GbAAT64	GB_D09G1441	GbAAT159
GB_A09G0084	GbAAT58	GB_D09G0061	GbAAT154
GB_A09G0091	GbAAT59	GB_D09G0069	GbAAT155
GB_A09G0206	GbAAT60	GB_D09G0162	GbAAT156
GB_A09G0509	GbAAT61	GB_D09G0395	GbAAT157
GB_A10G2407	GbAAT70	GB_D05G3003	GbAAT137
GB_A10G2698	GbAAT71	GB_D05G3106	GbAAT138
GB_A10G2315	GbAAT69	GB_D10G2292	GbAAT165
GB_A10G2407	GbAAT70	GB_D10G2364	GbAAT166
GB_A10G2698	GbAAT71	GB_D10G2662	GbAAT167
GB_A10G2746	GbAAT72	GB_D10G2708	GbAAT168
GB_A10G0688	GbAAT67	GB_D10G1154	GbAAT163
GB_A10G1380	GbAAT68	GB_D10G1563	GbAAT164
GB_A11G2607	GbAAT77	GB_A13G2018	GbAAT95
GB_A11G1678	GbAAT75	GB_D07G2106	GbAAT148
GB_A11G0277	GbAAT73	GB_D08G1984	GbAAT153
GB_A11G0277	GbAAT73	GB_D11G0278	GbAAT169
GB_A11G0392	GbAAT74	GB_D11G0403	GbAAT170
GB_A11G1678	GbAAT75	GB_D11G1728	GbAAT172
GB_A11G2607	GbAAT77	GB_D11G2621	GbAAT173
GB_A11G0277	GbAAT73	GB_D12G2431	GbAAT178
GB_A11G2607	GbAAT77	GB_D13G1948	GbAAT190
GB_A12G0461	GbAAT79	GB_D02G2643	GbAAT112
GB_A12G2638	GbAAT83	GB_D03G0940	GbAAT117
GB_A12G2426	GbAAT82	GB_D08G1984	GbAAT153
GB_A12G2426	GbAAT82	GB_D11G0278	GbAAT169
GB_A12G2426	GbAAT82	GB_D12G2431	GbAAT178
GB_A12G2638	GbAAT83	GB_D12G2644	GbAAT179
GB_A12G0461	GbAAT79	GB_D12G0458	GbAAT176
GB_A12G0588	GbAAT81	GB_D12G0579	GbAAT177
GB_A13G0715	GbAAT90	GB_D02G2180	GbAAT108
GB_A13G0170	GbAAT85	GB_D04G0724	GbAAT123
GB_A13G1630	GbAAT92	GB_D05G4066	GbAAT139
GB_A13G0170	GbAAT85	GB_D10G2708	GbAAT168
GB_A13G2018	GbAAT95	GB_D11G2621	GbAAT173
GB_A13G1630	GbAAT92	GB_D13G1556	GbAAT187
GB_A13G1896	GbAAT94	GB_D13G1837	GbAAT189
GB_A13G2018	GbAAT95	GB_D13G1948	GbAAT190
GB_A13G0096	GbAAT84	GB_D13G0098	GbAAT180
GB_A13G0170	GbAAT85	GB_D13G0167	GbAAT181
GB_A13G0245	GbAAT86	GB_D13G0231	GbAAT182
GB_A13G0480	GbAAT87	GB_D13G0467	GbAAT183
GB_A13G0841	GbAAT91	GB_D13G0794	GbAAT186
GB_A13G0553	GbAAT89	GB_D13G0741	GbAAT185
GB_A13G0715	GbAAT90	GB_D13G0582	GbAAT184
GB_D01G1986	GbAAT99	GB_D02G2505	GbAAT109
GB_D01G2048	GbAAT101	GB_D02G2535	GbAAT110
GB_D01G2616	GbAAT105	GB_D04G1514	GbAAT127
GB_D01G1356	GbAAT97	GB_D05G2200	GbAAT134
GB_D01G2246	GbAAT103	GB_D05G2415	GbAAT135
GB_D01G1356	GbAAT97	GB_D06G0280	GbAAT142
GB_D01G2351	GbAAT104	GB_D09G1441	GbAAT159
GB_D01G2616	GbAAT105	GB_D09G1767	GbAAT161
GB_D02G0939	GbAAT106	GB_D06G0265	GbAAT141
GB_D02G2643	GbAAT112	GB_D12G0458	GbAAT176
GB_D02G2180	GbAAT108	GB_D13G0582	GbAAT184
GB_D03G0719	GbAAT115	GB_D05G2415	GbAAT135
GB_D03G0941	GbAAT118	GB_D12G2644	GbAAT179
GB_D04G0759	GbAAT124	GB_D06G1948	GbAAT145
GB_D04G0855	GbAAT125	GB_D07G2619	GbAAT150
GB_D04G0503	GbAAT122	GB_D09G0162	GbAAT156
GB_D04G1514	GbAAT127	GB_D09G1767	GbAAT161
GB_D04G1433	GbAAT126	GB_D09G1674	GbAAT160
GB_D04G0855	GbAAT125	GB_D09G0395	GbAAT157
GB_D04G0724	GbAAT123	GB_D10G2708	GbAAT168
GB_D04G0502	GbAAT121	GB_D11G0751	GbAAT171
GB_D04G0724	GbAAT123	GB_D13G0167	GbAAT181
GB_D05G2200	GbAAT134	GB_D05G2690	GbAAT136
GB_D05G2045	GbAAT133	GB_D06G0151	GbAAT140
GB_D05G2200	GbAAT134	GB_D06G0280	GbAAT142
GB_D05G3003	GbAAT137	GB_D10G2364	GbAAT166
GB_D05G3106	GbAAT138	GB_D10G2662	GbAAT167
GB_D05G4066	GbAAT139	GB_D13G1556	GbAAT187
GB_D06G1269	GbAAT144	GB_D08G0890	GbAAT151
GB_D06G2008	GbAAT147	GB_D10G2662	GbAAT167
GB_D07G2106	GbAAT148	GB_D11G1728	GbAAT172
GB_D08G1984	GbAAT153	GB_D11G0278	GbAAT169
GB_D08G1984	GbAAT153	GB_D12G2431	GbAAT178
GB_D09G0162	GbAAT156	GB_D11G0751	GbAAT171
GB_D10G2708	GbAAT168	GB_D13G0167	GbAAT181
GB_D11G0278	GbAAT169	GB_D12G2431	GbAAT178
GB_D11G2621	GbAAT173	GB_D13G1948	GbAAT190
